# Supplementary material for: Exploring patient satisfaction with community pharmacy services in the United Arab Emirates: Implications for quality improvement
Source: PLoS One. 2026 Jan 30;21(1):e0339417. doi: 10.1371/journal.pone.0339417 (PMC12857972; doi:10.1371/journal.pone.0339417)
Supplement: S2 File — (XLSX) [file pone.0339417.s002.xlsx]

## Sheet: Form Responses 1
Sex	Marital status: الحالة الاجتماعية:	Nationality: الجنسية:	Level of education: مستوى التعليم:	Professional background: الخلفية المهنية:	Spoken language (you can select multiple answers): اللغات المتحدث بها:	What is the type of pharmacy you seek to get your medication, or seek medical advice MOST OF TIMES? ما هو نوع الصيدلية التي تسعى للحصول على أدويتك أو طلب المشورة الطبية في أغلب الأحيان؟	Based on the type of pharmacy that is visited most often, does the pharmacy have a high number of customers seeking medical advice on a daily basis? بناءً على نوع الصيدلية التي تتم زيارتها في أغلب الأحيان، هل يوجد بالصيدلية عدد كبير من العملاء الذين يطلبون المشورة الطبية بشكل يومي؟	During the time you spent in the pharmacy at your last visits, how many customers were there to seek their medical advice from the same pharmacy? خلال الفترة التي قضيتها في الصيدلية في زياراتك الأخيرة، كم عدد العملاء الذين كانوا هناك لطلب المشورة الطبية من نفس الصيدلية؟	What are the most common reasons that lead you to visit pharmacy? (you can select multiple answers) ما هي الأسباب الأكثر شيوعًا التي تدفعك لزيارة الصيدلية؟ (يمكنك اختيار إجابات متعددة)	If you choose (to collect a prescription medication): إذا اخترت (لجمع وصفة طبية):	Do you agree that the height of the prescription counter separating patients from the pharmacy personnel is appropriate for effective communication: هل توافق على أن ارتفاع عداد الوصفات الطبية الذي يفصل المرضى عن العاملين في الصيدلية مناسب للتواصل الفعال:	Which factors do you believe can affect or act as barriers to effective communication? (you can select multiple answers) ما هي العوامل التي تعتقد أنها يمكن أن تؤثر أو تعمل كحواجز أمام التواصل الفعال؟ (يمكنك اختيار إجابات متعددة)	Was there a language barrier in communication with the pharmacist? هل كان هناك عائق لغوي في التواصل مع الصيدلي؟	The prescription counter separating patients from the pharmacy personnel is appropriate for effective communication: يعد عداد الوصفات الطبية الذي يفصل المرضى عن موظفي الصيدلية مناسبًا للتواصل الفعال:	Was there a private area (counseling area)? هل كانت هناك منطقة خاصة (منطقة الاستشارة)؟	Appropriate light, visibility, and visual quality was there: كان هناك ضوء مناسب ورؤية وجودة بصرية:	Comfortable Pharmacy design and decoration was there: تصميم وديكور الصيدلية المريح كان موجودًا:	The waiting area was comfortable: منطقة الانتظار كانت مريحة:	It was easy for me to access the pharmacist to have a meaningful dialogue: كان من السهل بالنسبة لي الوصول إلى الصيدلي لإجراء حوار هادف:	The last time i visited the pharmacy the pharmacist have the access for my medical file: في المرة الأخيرة التي زرت فيها الصيدلية، تمكن الصيدلي من الوصول إلى ملفي الطبي:	Was the pharmacist visible for you during your last visit? هل كان الصيدلي ظاهرا لك خلال زيارتك الأخيرة؟	Was it easy to get the pharmacist’s attention in your last visit? هل كان من السهل جذب انتباه الصيدلي في زيارتك الأخيرة؟	In your opinion, do you think that the pharmacist is cooperative and willing to talk to patients? في رأيك، هل تعتقد أن الصيدلي متعاون ومستعد للتحدث مع المرضى؟	Was the prescription area helpful to private conversation? هل كانت منطقة الوصفة الطبية مفيدة للمحادثة الخاصة؟	Do you have to speak to the pharmacist through a third party (example: pharmacist's dialect is not understandable and there is a need for another person to explain)? هل يتوجب عليك التحدث مع الصيدلي من خلال طرف ثالث (مثال: لهجة الصيدلي غير مفهومة وتحتاج إلى شخص آخر ليشرح لك)؟	Was there a lot of background noise or other distractions? هل كان هناك الكثير من الضوضاء في الخلفية أو عوامل تشتيت أخرى؟	In your opinion, Was the pharmacy design accessible for disabled patients? For example, is there any wheelchair specific track, easy to access by special groups such as elderly patients with walking difficulties? في رأيك، هل كان تصميم الصيدلية متاحًا للمرضى المعاقين؟ على سبيل المثال، هل هناك أي مسار مخصص للكراسي المتحركة يسهل الوصول إليه من قبل مجموعات خاصة مثل المرضى المسنين الذين يعانون من صعوب…	I feel discomfort in discussing sensitive situations/issues with the pharmacist? أشعر بعدم الراحة عند مناقشة المواقف/القضايا الحساسة مع الصيدلي؟	In my opinion, the pharmacists were knowledgeable enough to answer my questions? في رأيي أن الصيادلة كانوا على دراية كافية للإجابة على أسئلتي؟	In my opinion, the pharmacist showed a lack of interest in answering my questions in my last visit: في رأيي أن الصيدلي أبدى عدم اهتمام بالإجابة على أسئلتي في زيارتي الأخيرة:	The pharmacist asked me to provide information about my medications or health conditions: طلب مني الصيدلي تقديم معلومات عن أدويتي أو حالتي الصحية:	What reasons make you prefer one pharmacy over the other? Tick all that applied. ما الأسباب التي تجعلك تفضل صيدلية على الأخرى؟ ضع علامة على كل ما ينطبق.	Are the pharmacists usually friendly? هل الصيادلة ودودون عادة؟	Did the pharmacist give you enough time to advice you regarding your medication(s) (example: giving you attention)? هل أعطاك الصيدلي الوقت الكافي لتقديم النصح لك فيما يتعلق بأدويتك (على سبيل المثال: إعطائك الاهتمام)؟	The amount of time the pharmacist spends with you: مقدار الوقت الذي يقضيه الصيدلي معك:	On average time: في متوسط الوقت	After visiting the pharmacy, did you feel satisfied with the information you were receiving? بعد زيارتك للصيدلية، هل شعرت بالرضا عن المعلومات التي وصلتك؟	Do you have any chronic disease? هل لديك اي امراض مزمنة؟	How many times do you visit the pharmacy? كم مرة تزور الصيدلية؟	Do you prefer to talk with a pharmacist from the same gender? هل تفضل التحدث مع صيدلاني من نفس النوع؟	Do you order medication via phone or mobile application? هل تطلب الدواء عبر الهاتف أو تطبيق الهاتف المحمول؟	Do you prefer to communicate with the pharmacist by phone or visit to pharmacy? هل تفضل التواصل مع الصيدلي هاتفيا أم زيارة الصيدلية؟	Have you ever been given a lifestyle change advice from the pharmacist? هل سبق لك أن تلقيت نصيحة لتغيير نمط حياتك من الصيدلي؟	If yes, choose multiple answers: إذا كانت الإجابة بنعم، فاختر إجابات متعددة:	The sides effects are clearly described by the pharmacist: الآثار الجانبية موصوفة بوضوح من قبل الصيدلي:	If the pharmacy you visited doesn’t have a system to print the information does the pharmacist effectively explain the drug therapy using written sources: إذا لم يكن لدى الصيدلية التي قمت بزيارتها نظام لطباعة المعلومات، فهل يقوم الصيدلي بشرح العلاج الدوائي بشكل فعال باستخدام مصادر مكتوبة:	Does the pharmacist inform you about the correct way to store the medication: هل يخبرك الصيدلي عن الطريقة الصحيحة لتخزين الدواء:	what do you recommend in regards of improving the quality of pharmaceutical care communication? ما الذي تنصح به فيما يتعلق بتحسين جودة التواصل في الرعاية الصيدلانية؟
Female	Married	Arab	Post graduate	Medical / Health	Arabic	Chain pharmacy	Yes	Less than 5 customers	Purchase over-the-counter (OTC) medications, Purchase Personal care product (cosmetics, vitamins and minerals, contraceptives…)		Agree	Height of the prescription counter, Crowded and noisy environment at prescription area., Lack or no privacy area (counseling area), Appropriate light, visibility, and visual quality, Comfortable Pharmacy design and decoration, Comfortable waiting area, Busy pharmacist who didn’t give enough counselling time for patients, The pharmacist and the patient use the same language	No	Yes	No	Yes	Yes	No	Yes		Yes	Yes	No	No	No	Yes	No	Agree	Disagree	Agree	Rarely	Nearby location, Personality and knowledge of pharmacist (trust one of the pharmacist in an specific branch), Easy Waiting Times, Insurance Coverage, Pricing and Discounts, Availability of specific medications	Yes, sometimes	Yes	Not Enough	More than 10 mins	Yes, sometimes	No	Yearly	Yes	Yes	Visit to pharmacy	Yes	Physical exercises	Disagree	Disagree	Disagree	Pharmaceutical cate need to be applied and pharmacists need to spend more time with their patients
Female	Single	Expats arab	Bachelor	Medical background	Arabic	Chain pharmacy	Yes	Less than 5 customers	Purchase over-the-counter (OTC) medications	I acquired it right away.	Disagree	Height of the prescription counter, Appropriate light, visibility, and visual quality	No	Yes	Yes	No	No	Yes	Yes	Neutral	Yes	Yes	Yes	Yes	Yes	Yes	Yes	Strongly agree	Neutral	Disagree	Sometimes	Personality and knowledge of pharmacist (trust one of the pharmacist in an specific branch)	Yes, all times	Yes	Not Enough	5 mins	Yes, all times	Yes	Every six months	Yes	No	Visit to pharmacy	Yes	Healthy eating	Agree	Neutral	Disagree
Female	Single	Expats arab	Bachelor	Medical background	Arabic, English	Chain pharmacy	Yes	Less than 5 customers	Refill regular medications, To collect a prescription medication	I spent some time waiting at the pharmacy.	Neutral	Height of the prescription counter, Lack or no privacy area (counseling area), Comfortable waiting area	No	No	Yes	Yes	Yes	Yes	Yes	Agree	Yes	No	Yes	Yes	No	No	Yes	Neutral	Agree	Disagree	Often	Nearby location, Easy Waiting Times, Insurance Coverage	Yes, all times	Yes	Enough	Less than 5 mins	Yes, all times	No	Every three months	Yes	No	Visit to pharmacy	Yes	Healthy eating, Physical exercises	Neutral	Neutral	Agree	.
Female	Single	Expats arab	Bachelor	Medical background	Arabic, English	Independent Pharmacy	Yes	Less than 5 customers	To collect a prescription medication, Purchase over-the-counter (OTC) medications, Seek advice and consultations from pharmacists	I spent some time waiting at the pharmacy.	Agree	Crowded and noisy environment at prescription area., Lack or no privacy area (counseling area), Comfortable waiting area	Yes	Yes	No	Yes	Yes	Yes	Yes	Neutral	Yes	No	Yes	No	Yes	No	Yes	Neutral	Neutral	Agree	Often	Nearby location, Additional Services (blood pressure, glucose, pulse measures), Availability of specific medications	Yes, all times	Yes	Enough	5 mins	Yes, sometimes	No	Every three months	Yes	No	Visit to pharmacy	Yes	Smoking cessation, Healthy eating, Physical exercises	Agree	Agree	Neutral
Female	Single	Expats arab	High school	Medical background	Arabic, English	Chain pharmacy	Yes	Less than 5 customers	To collect a prescription medication, Purchase over-the-counter (OTC) medications, Seek advice and consultations from pharmacists, Purchase Personal care product (cosmetics, vitamins and minerals, contraceptives…), Purchase a medical device (blood pressure monitoring device, blood sugar device, pregnancy kit...), Health screenings: such as blood pressure checks, blood glucose monitoring, pulse ox…	I spent some time waiting at the pharmacy.	Strongly disagree	Height of the prescription counter, Crowded and noisy environment at prescription area., Lack or no privacy area (counseling area)	No	Yes	No	Yes	Yes	No	No	Disagree	Yes	Yes	Yes	No	No	No	No	Strongly disagree	Strongly agree	Strongly Disagree	Often	Nearby location, Personality and knowledge of pharmacist (trust one of the pharmacist in an specific branch), Easy Waiting Times, Additional Services (blood pressure, glucose, pulse measures), Insurance Coverage, Pricing and Discounts, Availability of specific medications	Yes, sometimes	Yes	Enough	Less than 5 mins	Yes, all times	No	When i need something	Yes	No	Visit to pharmacy	Yes	Healthy eating, Physical exercises	Neutral	Agree	Neutral	taking the right time to counsel the patient and provide a private area to do the counseling as well
Female	Single	Expats arab	High school	Medical background	Arabic, English	Chain pharmacy	Yes	5 - 15 customers	To collect a prescription medication	I spent some time waiting at the pharmacy.	Strongly agree	Height of the prescription counter, Crowded and noisy environment at prescription area., Lack or no privacy area (counseling area), Appropriate light, visibility, and visual quality, Comfortable Pharmacy design and decoration, Comfortable waiting area, Busy pharmacist who didn’t give enough counselling time for patients, The pharmacist and the patient use the same language	No	Yes	No	Yes	Yes	No	Yes	Neutral	Yes	Yes	Yes	Yes	No	No	Yes	Strongly agree	Strongly agree	Strongly Disagree	Sometimes	Personality and knowledge of pharmacist (trust one of the pharmacist in an specific branch)	Yes, all times	Yes	Enough	5 mins	Yes, all times	No	When i need something	No	No	Visit to pharmacy	Yes	Healthy eating, Physical exercises	Strongly Agree	Strongly Agree	Strongly Agree
Male	Divorced	Expats non-arab	Bachelor	Medical background	Arabic, English	Chain pharmacy	Yes	5 - 15 customers	Purchase over-the-counter (OTC) medications, Purchase Personal care product (cosmetics, vitamins and minerals, contraceptives…)	I arrived later to pick it up.	Strongly agree	Crowded and noisy environment at prescription area., Appropriate light, visibility, and visual quality	No	Yes	Yes	Yes	Yes	No	Yes	Neutral	No	Yes	No	Yes	Yes	Yes	Yes	Neutral	Agree	Agree	Sometimes	Additional Services (blood pressure, glucose, pulse measures), Pricing and Discounts	No	No	Enough	5 mins	Yes, sometimes	Yes	Weekly	Yes	No	Visit to pharmacy	No	Contraceptives	Neutral	Strongly Agree	Disagree
Female	Single	Expats arab	Bachelor	Medical background	Arabic, English	Chain pharmacy	Yes	More than 25 customers	To collect a prescription medication, Purchase over-the-counter (OTC) medications, Seek advice and consultations from pharmacists, Purchase Personal care product (cosmetics, vitamins and minerals, contraceptives…), Purchase a medical device (blood pressure monitoring device, blood sugar device, pregnancy kit...)	I acquired it right away.	Agree	Height of the prescription counter, Crowded and noisy environment at prescription area., Lack or no privacy area (counseling area), Busy pharmacist who didn’t give enough counselling time for patients	No	Yes	Yes	Yes	Yes	Yes	Yes	Neutral	Yes	Yes	Yes	Yes	Yes	No	Yes	Disagree	Strongly agree	Strongly Disagree	Sometimes	Nearby location, Personality and knowledge of pharmacist (trust one of the pharmacist in an specific branch), Easy Waiting Times, Insurance Coverage, Availability of specific medications	Yes, all times	Yes	Enough	5 mins	Yes, all times	No	When i need something	Yes	Yes	Visit to pharmacy	Yes	Healthy eating, Physical exercises	Agree	Agree	Agree
Male	Single	Expats arab	Bachelor	Medical background	Arabic, English	Independent Pharmacy	Yes	5 - 15 customers	To collect a prescription medication, Purchase over-the-counter (OTC) medications, Seek advice and consultations from pharmacists, Purchase Personal care product (cosmetics, vitamins and minerals, contraceptives…), Purchase a medical device (blood pressure monitoring device, blood sugar device, pregnancy kit...)	I spent some time waiting at the pharmacy.	Agree	Height of the prescription counter, Crowded and noisy environment at prescription area., Lack or no privacy area (counseling area), Appropriate light, visibility, and visual quality, Busy pharmacist who didn’t give enough counselling time for patients	No	Yes	No	Yes	Yes	No	Yes	Disagree	Yes	Yes	Yes	No	No	No	No	Neutral	Agree	Disagree	Sometimes	Nearby location, Personality and knowledge of pharmacist (trust one of the pharmacist in an specific branch), Easy Waiting Times, Insurance Coverage	Yes, all times	Yes	Enough	5 mins	Yes, all times	No	When i need something	Yes	No	Visit to pharmacy	Yes	Healthy eating	Neutral	Agree	Neutral
Female	Single	Expats arab	High school	Medical background	Arabic, English	Chain pharmacy	Yes	5 - 15 customers	Refill regular medications, To collect a prescription medication, Purchase over-the-counter (OTC) medications	I acquired it right away.	Agree	Height of the prescription counter, Crowded and noisy environment at prescription area., Lack or no privacy area (counseling area), Appropriate light, visibility, and visual quality, Comfortable Pharmacy design and decoration, Comfortable waiting area, Busy pharmacist who didn’t give enough counselling time for patients, The pharmacist and the patient use the same language	No	Yes	Yes	Yes	No	No	Yes	Disagree	Yes	Yes	Yes	Yes	No	No	Yes	Agree	Agree	Neutral	Often	Nearby location, Personality and knowledge of pharmacist (trust one of the pharmacist in an specific branch), Easy Waiting Times, Availability of specific medications	Yes, all times	Yes	Not Enough	Less than 5 mins	Yes, sometimes	No	Every three months	Yes	Yes	No difference	Yes	Healthy eating, Physical exercises	Agree	Agree	Agree
Male	Single	Expats arab	Bachelor	Medical background	Arabic, English	Chain pharmacy	Yes	Less than 5 customers	To collect a prescription medication, Purchase over-the-counter (OTC) medications	I spent some time waiting at the pharmacy.	Neutral	Crowded and noisy environment at prescription area., Busy pharmacist who didn’t give enough counselling time for patients, The pharmacist and the patient use the same language	No	Yes	No	Yes	Yes	Yes	Yes	Neutral	Yes	Yes	Yes	Yes	No	No	Yes	Agree	Strongly agree	Disagree	Never	Availability of specific medications	Yes, all times	Yes	Enough	Less than 5 mins	Yes, sometimes	No	When i need something	Yes	No	Visit to pharmacy	No		Strongly Disagree	Agree	Disagree
Female	Single	Expats arab	Bachelor	Non-Medical background	Arabic, English	Independent Pharmacy	Yes	5 - 15 customers	Seek advice and consultations from pharmacists	I acquired it right away.	Neutral	Crowded and noisy environment at prescription area.	Yes	Yes	Yes	Yes	Yes	Yes	Yes	Agree	Yes	Yes	Yes	Yes	Yes	No	Yes	Agree	Neutral	Agree	Always	Easy Waiting Times	Yes, all times	Yes	Enough	Less than 5 mins	Yes, all times	No	Monthly	No	Yes	Phone	Yes	Healthy eating, Physical exercises	Strongly Agree	Neutral	Neutral
Female	Single	Expats arab	Post graduate (Master / PhD)	Medical background	Arabic, English	Chain pharmacy	Yes	Not sure/Don’t know	To collect a prescription medication, Purchase over-the-counter (OTC) medications	I spent some time waiting at the pharmacy.	Agree	Crowded and noisy environment at prescription area., Lack or no privacy area (counseling area)	No	Yes	No	Yes	Yes	No	Yes	Neutral	Yes	Yes	Yes	No	No	No	Yes	Neutral	Neutral	Strongly Disagree	Never	Nearby location, Easy Waiting Times, Insurance Coverage, Pricing and Discounts	Yes, sometimes	No	Enough	More than 10 mins	Yes, sometimes	Yes	Monthly	Yes	No	Visit to pharmacy	No		Neutral	Strongly disagree	Neutral	Private rooms
Female	Single	Expats arab	Bachelor	Medical background	Arabic, English	Independent Pharmacy	Yes	5 - 15 customers	Health screenings: such as blood pressure checks, blood glucose monitoring, pulse oximeter	I spent some time waiting at the pharmacy.	Neutral	Height of the prescription counter, Comfortable waiting area, The pharmacist and the patient use the same language	Yes	Yes	Yes	Yes	Yes	Yes	No	Agree	Yes	Yes	Yes	No	No	No	Yes	Disagree	Agree	Neutral	Rarely	Nearby location, Easy Waiting Times, Availability of specific medications	Yes, sometimes	Yes	Enough	10mins	Yes, sometimes	No	When i need something	Yes	No	Visit to pharmacy	No		Neutral	Agree	Agree	Pharmacy Lay-out and physical access
Male	Married	Expats arab	Post graduate (Master / PhD)	Medical background	Arabic, English	Chain pharmacy	No	Less than 5 customers	Refill regular medications, Purchase over-the-counter (OTC) medications	I acquired it right away.	Agree	Crowded and noisy environment at prescription area., Comfortable Pharmacy design and decoration	No	Yes	No	Yes	Yes	No	No	Strongly disagree	No	Yes		No	No	No	No	Neutral	Agree	Neutral	Rarely	Nearby location, Pricing and Discounts	Yes, sometimes	No	Not Enough	5 mins	Yes, sometimes	Yes	Every three months	No	Yes	No difference	No		Disagree	Disagree	Strongly Disagree
Female	Single	Local	Post graduate (Master / PhD)	Medical background	Arabic, English	Chain pharmacy	Yes	5 - 15 customers	To collect a prescription medication, Purchase over-the-counter (OTC) medications	I spent some time waiting at the pharmacy.	Agree	Height of the prescription counter, Crowded and noisy environment at prescription area., Lack or no privacy area (counseling area), Comfortable waiting area, Busy pharmacist who didn’t give enough counselling time for patients	No	Yes	No	Yes	No	No	Yes	Strongly disagree	Yes	Yes	Yes	No	No	Yes	No	Disagree	Neutral	Disagree	Sometimes	Nearby location, Easy Waiting Times, Insurance Coverage, Pricing and Discounts, Availability of specific medications	Yes, all times	Yes	Not Enough	Less than 5 mins	Yes, sometimes	No	Two to three times monthly	Yes	Yes	Phone	Yes	Nutrition supplements	Agree	Neutral	Neutral	More counseling, private area, files access
Female	Single	Expats arab	Bachelor	Medical background	Arabic, English	Chain pharmacy	Yes	5 - 15 customers	Refill regular medications, To collect a prescription medication, Purchase over-the-counter (OTC) medications	I acquired it right away.	Agree	Height of the prescription counter, Lack or no privacy area (counseling area), Comfortable waiting area, The pharmacist and the patient use the same language	Yes	Yes	No	Yes	Yes	Yes	Yes	Neutral	Yes	Yes	Yes	No	Yes	Yes	Yes	Agree	Neutral	Agree	Sometimes	Nearby location, Easy Waiting Times, Insurance Coverage	Yes, sometimes	Yes	Enough	5 mins	Yes, sometimes	No	When i need something	Yes	Yes	Visit to pharmacy	Yes	Physical exercises	Agree	Agree	Agree
Female	Single	Expats arab	Post graduate (Master / PhD)	Medical background	Arabic, English	Chain pharmacy	Yes	5 - 15 customers	Refill regular medications, To collect a prescription medication, Purchase over-the-counter (OTC) medications, Purchase Personal care product (cosmetics, vitamins and minerals, contraceptives…)	I spent some time waiting at the pharmacy.	Agree	Crowded and noisy environment at prescription area., Lack or no privacy area (counseling area), Busy pharmacist who didn’t give enough counselling time for patients	No	Yes	No	Yes	Yes	Yes	Yes	Disagree	Yes	Yes	Yes	Yes	Yes	Yes	Yes	Neutral	Agree	Agree	Sometimes	Nearby location, Personality and knowledge of pharmacist (trust one of the pharmacist in an specific branch), Insurance Coverage	Yes, all times	Yes	Enough	10mins	Yes, all times	No	Every six months	No	Yes	Visit to pharmacy	Yes	Smoking cessation, Healthy eating, Physical exercises, Hypertension, Diabetes, Contraceptives	Agree	Agree	Agree	Enough staff
Female	Single	Expats arab	Bachelor	Medical background	Arabic, English	Chain pharmacy	Yes	Not sure/Don’t know	Refill regular medications, To collect a prescription medication	I acquired it right away.	Neutral	Crowded and noisy environment at prescription area., Appropriate light, visibility, and visual quality	No	No	No	Yes	No	Yes	No	Neutral	Yes	No	Yes	No	Yes	No	Yes	Neutral	Neutral	Disagree	Rarely	Personality and knowledge of pharmacist (trust one of the pharmacist in an specific branch), Easy Waiting Times	Yes, sometimes	Yes	Not Enough	5 mins	Yes, sometimes	No	Yearly	No	Yes	Visit to pharmacy	Yes	Hypertension, Diabetes	Agree	Strongly Agree	Neutral	Use robots
Female	Single	Expats arab	Post graduate (Master / PhD)	Non-Medical background	Arabic	Independent Pharmacy	Yes	Less than 5 customers	Refill regular medications	I acquired it right away.	Disagree	Height of the prescription counter	No	No	No	Yes	Yes	Yes	Yes	Agree	Yes	Yes	Yes	Yes	Yes	Yes	Yes	Neutral	Disagree	Agree	Sometimes	Additional Services (blood pressure, glucose, pulse measures)	No	Yes	Enough	Less than 5 mins	Yes, all times	No	Every three months	No	No	Visit to pharmacy	Yes	Healthy eating	Neutral	Agree	Disagree	better wiatinf rooms
Female	Single	Expats arab	Bachelor	Medical background	Arabic, English	Chain pharmacy		Less than 5 customers	To collect a prescription medication, Purchase Personal care product (cosmetics, vitamins and minerals, contraceptives…)	I acquired it right away.	Disagree	Height of the prescription counter	No	Yes	Yes	Yes	Yes	Yes	Yes	Agree	Yes	Yes	Yes	Yes	Yes	Yes	Yes	Agree	Agree	Agree	Rarely	Insurance Coverage		No	Enough	5 mins	Yes, sometimes	Yes	Every six months	Yes	Yes	Visit to pharmacy	Yes	Healthy eating	Agree	Agree	Agree	..
Female	Single	Expats arab	Bachelor	Medical background	Arabic, English,	Chain pharmacy	Yes	5 - 15 customers	To collect a prescription medication, Purchase over-the-counter (OTC) medications, Purchase Personal care product (cosmetics, vitamins and minerals, contraceptives…)	I spent some time waiting at the pharmacy.	Neutral	Height of the prescription counter, Crowded and noisy environment at prescription area., Appropriate light, visibility, and visual quality, Comfortable Pharmacy design and decoration	Yes	Yes	Yes	No	Yes	No	Yes	Neutral	No	Yes	Yes	Yes	No	Yes	Yes	Disagree	Agree	Agree	Always	Nearby location, Personality and knowledge of pharmacist (trust one of the pharmacist in an specific branch)	Yes, sometimes	Yes	Enough	10mins	Yes, sometimes	No	When i need something	Yes	Yes	Visit to pharmacy	Yes	Physical exercises	Agree	Agree	Agree
Female	Single	Expats arab	Bachelor	Medical background	Arabic, English	Chain pharmacy	Yes	Less than 5 customers	To collect a prescription medication, Purchase a medical device (blood pressure monitoring device, blood sugar device, pregnancy kit...), Health screenings: such as blood pressure checks, blood glucose monitoring, pulse oximeter	I acquired it right away.																																	Yes	Diabetes	Agree	Strongly Agree	Strongly Agree
Female	Single	Expats arab	Bachelor	Medical background	Arabic, English	Chain pharmacy	No	Less than 5 customers	To collect a prescription medication, Purchase over-the-counter (OTC) medications	I acquired it right away.	Neutral	Height of the prescription counter, Crowded and noisy environment at prescription area., Lack or no privacy area (counseling area)	No	Yes	No	Yes	Yes	No	Yes	Agree	Yes	Yes	Yes	Yes	No	No	Yes	Neutral	Agree	Disagree	Sometimes	Nearby location	Yes, sometimes	Yes	Enough	5 mins	Yes, sometimes	No	When i need something	Yes	Yes	Visit to pharmacy	No		Agree	Neutral	Agree
Male	Single	Expats arab	Bachelor	Medical background	Arabic, English	Independent Pharmacy	Yes	5 - 15 customers	Purchase over-the-counter (OTC) medications, Seek advice and consultations from pharmacists, Purchase Personal care product (cosmetics, vitamins and minerals, contraceptives…)	I acquired it right away.	Agree	Crowded and noisy environment at prescription area., Lack or no privacy area (counseling area)	No	Yes	Yes	Yes	Yes	Yes	Yes	Neutral	Yes	Yes	Yes	Yes	No	No	Yes	Disagree	Agree	Disagree	Often	Nearby location, Personality and knowledge of pharmacist (trust one of the pharmacist in an specific branch), Insurance Coverage, Pricing and Discounts	Yes, sometimes	Yes	Enough	10mins	Yes, sometimes	No	When i need something	Yes	No	Visit to pharmacy	Yes	Smoking cessation, Physical exercises	Agree	Neutral	Agree
Female	Single	Expats arab	Bachelor	Non-Medical background	Arabic, English	Independent Pharmacy	Yes	5 - 15 customers	To collect a prescription medication, Purchase over-the-counter (OTC) medications, Purchase Personal care product (cosmetics, vitamins and minerals, contraceptives…)	I spent some time waiting at the pharmacy.	Neutral	Crowded and noisy environment at prescription area., Appropriate light, visibility, and visual quality, Comfortable Pharmacy design and decoration, Comfortable waiting area	Yes	Yes	Yes	Yes	Yes	No	Yes	Neutral	Yes	Yes	Yes	No	No	No	No	Disagree	Agree	Disagree	Often	Nearby location, Easy Waiting Times, Pricing and Discounts	Yes, all times	Yes	Enough	5 mins	Yes, sometimes	No	When i need something	Yes	Yes	Visit to pharmacy	No		Agree	Agree	Agree
Female	Single	Expats arab	Bachelor	Non-Medical background	Arabic	Chain pharmacy	Yes	Not sure/Don’t know	Purchase over-the-counter (OTC) medications	I acquired it right away.	Agree	Crowded and noisy environment at prescription area.	No	Yes	No	Yes	Yes	Yes	Yes	Agree	No	Yes	Yes	Yes	Yes	Yes	Yes	Disagree	Agree	Disagree	Often	Nearby location	Yes, sometimes	Yes	Enough	5 mins	Yes, sometimes	No	Every six months	Yes	No	Visit to pharmacy	No		Disagree	Agree	Neutral
Female	Single	Expats arab	Bachelor	Medical background	Arabic, English	Independent Pharmacy	Yes	5 - 15 customers	Refill regular medications, To collect a prescription medication, Purchase over-the-counter (OTC) medications, Purchase Personal care product (cosmetics, vitamins and minerals, contraceptives…)	I acquired it right away.	Neutral	Height of the prescription counter, Appropriate light, visibility, and visual quality, Comfortable Pharmacy design and decoration, Comfortable waiting area, The pharmacist and the patient use the same language	Yes	Yes	No	Yes	Yes	Yes	Yes	Neutral	Yes	Yes	Yes	Yes	No	No	Yes	Disagree	Agree	Disagree	Sometimes	Nearby location, Easy Waiting Times, Pricing and Discounts, Availability of specific medications	Yes, all times	Yes	Enough	5 mins	Yes, all times	No	Monthly		No	Visit to pharmacy	Yes	Healthy eating	Agree	Neutral	Strongly Agree
Female	Single	Expats arab	High school	Medical background	Arabic, English,	Chain pharmacy	Yes	Less than 5 customers	Purchase Personal care product (cosmetics, vitamins and minerals, contraceptives…)		Neutral	Crowded and noisy environment at prescription area., Comfortable Pharmacy design and decoration, The pharmacist and the patient use the same language	Yes	Yes	No	Yes	Yes	Yes		Neutral	Yes	Yes	Yes	No	Yes	No	No	Disagree	Strongly agree	Disagree	Often	Nearby location	Yes, all times	No	Not Enough	5 mins	Yes, sometimes	No	When i need something	Yes	No	No difference	No		Agree	Strongly Agree	Neutral
Female	Single	Expats arab	Bachelor	Medical background	Arabic, English	Chain pharmacy	Yes	16-25 customers	To collect a prescription medication	I spent some time waiting at the pharmacy.	Neutral	Crowded and noisy environment at prescription area.	No	Yes	No	No	No	No	No	Neutral	Yes	No	Yes	No	No	Yes	No	Neutral	Agree	Disagree	Never	Easy Waiting Times, Insurance Coverage	Yes, sometimes	Yes	Enough	5 mins	Yes, all times	Yes	Monthly	No	No	Visit to pharmacy	No		Disagree	Agree	Agree	Less waiting time and provide enough chairs in addition of extra service as drinks machines
Female	Single	Expats arab	Bachelor	Medical background	Arabic, English	Chain pharmacy	No	Less than 5 customers	Refill regular medications, To collect a prescription medication, Purchase over-the-counter (OTC) medications, Purchase Personal care product (cosmetics, vitamins and minerals, contraceptives…)	I spent some time waiting at the pharmacy.	Strongly disagree	Height of the prescription counter, Crowded and noisy environment at prescription area., Busy pharmacist who didn’t give enough counselling time for patients	No	No	No	Yes	Yes	Yes	Yes	Disagree	Yes	No	Yes	No	No	No	Yes	Disagree	Agree	Disagree	Rarely	Nearby location, Personality and knowledge of pharmacist (trust one of the pharmacist in an specific branch), Insurance Coverage, Pricing and Discounts, Availability of specific medications	Yes, all times	Yes	Enough	Less than 5 mins	Yes, all times	No	When i need something	Yes	Yes	Phone	No		Neutral	Neutral	Agree
Female	Married	Expats arab	Bachelor	Non-Medical background	Arabic, English	Chain pharmacy	No	Less than 5 customers	To collect a prescription medication, Purchase over-the-counter (OTC) medications	I acquired it right away.	Strongly agree	Height of the prescription counter, Crowded and noisy environment at prescription area., The pharmacist and the patient use the same language	No	Yes	No	Yes	Yes	Yes	Yes	Strongly disagree	Yes	Yes	Yes	Yes	No	No	No	Disagree	Strongly agree	Neutral	Never	Nearby location	Yes, all times	Yes	Not Enough	Less than 5 mins	Yes, sometimes	Yes	Every three months	No	No	Visit to pharmacy	No		Strongly Disagree	Strongly Agree	Disagree
Female	Single	Expats arab	Bachelor	Non-Medical background	Arabic	Chain pharmacy	Yes	5 - 15 customers	To collect a prescription medication, Purchase over-the-counter (OTC) medications	I acquired it right away.	Strongly disagree	Height of the prescription counter, Crowded and noisy environment at prescription area., Comfortable waiting area, Busy pharmacist who didn’t give enough counselling time for patients, The pharmacist and the patient use the same language	Yes	Yes	No	Yes	Yes	Yes	No	Strongly disagree	Yes	Yes	Yes	Yes	Yes	No	Yes	Neutral	Strongly agree	Neutral	Rarely	Nearby location, Easy Waiting Times	Yes, all times	No	Not Enough	Less than 5 mins	Yes, sometimes	No	When i need something	Yes	No	Visit to pharmacy	Yes	Healthy eating, Physical exercises	Strongly Disagree	Strongly Agree	Neutral
Female	Single	Expats arab	High school	Medical background	Arabic, English	Independent Pharmacy	Yes	Less than 5 customers	To collect a prescription medication	I spent some time waiting at the pharmacy.	Agree	Height of the prescription counter	No	Yes	No	Yes	No	No	Yes	Agree	Yes	Yes	Yes	Yes	No	No	Yes
Female	Single	Expats arab	Bachelor	Non-Medical background	Arabic, English	Independent Pharmacy	No	Less than 5 customers	Refill regular medications	I acquired it right away.	Neutral	Comfortable waiting area	No	No	Yes	Yes	Yes	No	Yes	Agree	Yes	Yes	Yes	Yes	Yes	No	No	Agree	Neutral	Agree	Always	Nearby location, Personality and knowledge of pharmacist (trust one of the pharmacist in an specific branch), Easy Waiting Times, Insurance Coverage, Pricing and Discounts	Yes, sometimes	Yes	Enough	5 mins	Yes, sometimes	No	When i need something	Yes	No	Visit to pharmacy	No		Agree	Neutral	Disagree
Male	Single	Expats arab	Bachelor	Medical background	Arabic, English	Independent Pharmacy	No	5 - 15 customers	Refill regular medications, To collect a prescription medication	I arrived later to pick it up.	Agree	Appropriate light, visibility, and visual quality, Comfortable waiting area, Busy pharmacist who didn’t give enough counselling time for patients, The pharmacist and the patient use the same language	No	Yes	No	Yes	Yes	Yes	Yes	Neutral	Yes	Yes	Yes	Yes	Yes	Yes	Yes	Agree	Agree	Agree	Rarely	Easy Waiting Times, Insurance Coverage	Yes, sometimes	Yes	Enough	Less than 5 mins	Yes, sometimes	No	When i need something	No	No	No difference	No	Healthy eating, Physical exercises	Agree	Agree	Agree	I have no recommendation
Female	Single	Expats arab	Bachelor	Medical background	Arabic, English	Independent Pharmacy	Yes	More than 25 customers	Refill regular medications, To collect a prescription medication, Seek advice and consultations from pharmacists	I acquired it right away.	Neutral	Crowded and noisy environment at prescription area., Lack or no privacy area (counseling area), Appropriate light, visibility, and visual quality, Busy pharmacist who didn’t give enough counselling time for patients	No	Yes	Yes	Yes	Yes	Yes	Yes	Agree	Yes	Yes	Yes	Yes	Yes	Yes	Yes	Disagree	Agree	Disagree	Sometimes	Nearby location, Personality and knowledge of pharmacist (trust one of the pharmacist in an specific branch), Easy Waiting Times, Insurance Coverage, Pricing and Discounts, Availability of specific medications	Yes, all times	Yes	Enough	More than 10 mins	Yes, all times	No	Every six months	No	No	Visit to pharmacy	Yes	Smoking cessation, Healthy eating, Physical exercises, Hypertension, Diabetes, Contraceptives	Agree	Strongly Agree	Neutral
Female	Single	Expats arab	High school	Non-Medical background	Arabic, English	Independent Pharmacy	No	Not sure/Don’t know	To collect a prescription medication	I spent some time waiting at the pharmacy.	Neutral	Appropriate light, visibility, and visual quality, Comfortable Pharmacy design and decoration, Comfortable waiting area	Yes	Yes	Yes	Yes	Yes	Yes	Yes	Agree	Yes	Yes	Yes	Yes	No	No	Yes	Neutral	Neutral	Neutral	Often	Personality and knowledge of pharmacist (trust one of the pharmacist in an specific branch), Additional Services (blood pressure, glucose, pulse measures), Pricing and Discounts	Yes, sometimes	Yes	Enough	5 mins	Yes, sometimes	No	When i need something	Yes	No	Visit to pharmacy	Yes	Healthy eating, Physical exercises	Neutral	Neutral	Agree	I recommend to improve the pharmay in holistic way and have minimalism and sustainability ideas , regards.
Female	Single	Expats arab	Bachelor	Medical background	Arabic, English	Chain pharmacy	Yes	5 - 15 customers	To collect a prescription medication, Purchase over-the-counter (OTC) medications, Seek advice and consultations from pharmacists, Purchase Personal care product (cosmetics, vitamins and minerals, contraceptives…)	I spent some time waiting at the pharmacy.	Neutral	Height of the prescription counter, Crowded and noisy environment at prescription area., Appropriate light, visibility, and visual quality, Comfortable Pharmacy design and decoration, Comfortable waiting area	No	Yes	No	Yes	Yes	No	Yes	Disagree	Yes	Yes	Yes	No	No	No	Yes	Disagree	Agree	Disagree	Sometimes	Nearby location, Personality and knowledge of pharmacist (trust one of the pharmacist in an specific branch), Easy Waiting Times, Pricing and Discounts, Availability of specific medications	Yes, sometimes	Yes	Enough	10mins	Yes, sometimes	No	When i need something	No	Yes	Visit to pharmacy	No		Neutral	Disagree	Neutral
Female	Single	Expats arab	Bachelor	Medical background	Arabic, English	Independent Pharmacy	Yes	5 - 15 customers	Purchase Personal care product (cosmetics, vitamins and minerals, contraceptives…), Health screenings: such as blood pressure checks, blood glucose monitoring, pulse oximeter	I arrived later to pick it up.	Agree	Height of the prescription counter, Lack or no privacy area (counseling area), Appropriate light, visibility, and visual quality, Comfortable Pharmacy design and decoration, The pharmacist and the patient use the same language	Yes	Yes	Yes	Yes	Yes	Yes	Yes	Strongly agree	Yes	Yes	Yes	Yes	Yes	Yes	Yes										Yes, sometimes	No	Monthly	No	Yes	Phone	No		Neutral	Agree	Agree
Female	Single	Expats arab	Bachelor	Medical background	Arabic, English	Chain pharmacy	Yes	5 - 15 customers	To collect a prescription medication, Purchase over-the-counter (OTC) medications, Seek advice and consultations from pharmacists	I spent some time waiting at the pharmacy.	Strongly agree	Height of the prescription counter, Crowded and noisy environment at prescription area., Lack or no privacy area (counseling area), Appropriate light, visibility, and visual quality, Comfortable Pharmacy design and decoration, Comfortable waiting area, Busy pharmacist who didn’t give enough counselling time for patients, The pharmacist and the patient use the same language	No	Yes	Yes	Yes	Yes	Yes	Yes	Strongly disagree	Yes	Yes	Yes	Yes	No	No	Yes	Agree	Agree	Strongly Disagree	Always	Nearby location, Easy Waiting Times	Yes, all times	Yes	Enough	5 mins	Yes, all times	No	Every three months	Yes	No	Visit to pharmacy	Yes	Healthy eating	Agree	Agree	Strongly Agree
Female	Married	Expats arab	Bachelor	Non-Medical background	Arabic, English	Chain pharmacy	Yes	5 - 15 customers	Refill regular medications, To collect a prescription medication, Purchase Personal care product (cosmetics, vitamins and minerals, contraceptives…)	I spent some time waiting at the pharmacy.	Strongly agree	Crowded and noisy environment at prescription area., Comfortable waiting area	Yes	Yes	Yes	Yes	Yes	Yes	Yes	Strongly agree	Yes	Yes	Yes	Yes	No	No	Yes	Strongly disagree	Strongly agree	Strongly Disagree	Rarely	Nearby location, Personality and knowledge of pharmacist (trust one of the pharmacist in an specific branch), Insurance Coverage	Yes, all times	Yes	Enough	10mins	Yes, all times	No	Monthly	No	No	Visit to pharmacy	No	..	Neutral	Neutral	Agree	..
Male	Single	Expats arab	Bachelor	Non-Medical background	Arabic, English	Independent Pharmacy	Yes	5 - 15 customers	To collect a prescription medication, Purchase over-the-counter (OTC) medications, Seek advice and consultations from pharmacists, Purchase a medical device (blood pressure monitoring device, blood sugar device, pregnancy kit...)	I spent some time waiting at the pharmacy.	Neutral	Height of the prescription counter, Crowded and noisy environment at prescription area., Comfortable waiting area, Busy pharmacist who didn’t give enough counselling time for patients, The pharmacist and the patient use the same language	Yes	Yes	No	Yes	Yes	Yes	Yes	Neutral	Yes	Yes	Yes	No	No	Yes	Yes	Disagree	Agree	Disagree	Always	Nearby location, Personality and knowledge of pharmacist (trust one of the pharmacist in an specific branch), Easy Waiting Times, Pricing and Discounts, Availability of specific medications	Yes, sometimes	No	Enough	10mins	Yes, sometimes	No	When i need something	No	Yes	Visit to pharmacy	Yes	Healthy eating, Physical exercises	Agree	Neutral	Neutral	Na
Female	Single	Expats arab	Bachelor	Medical background	Arabic, English	Chain pharmacy	No	Less than 5 customers	To collect a prescription medication	I spent some time waiting at the pharmacy.	Neutral	Crowded and noisy environment at prescription area., Busy pharmacist who didn’t give enough counselling time for patients	Yes	Yes	Yes	Yes	Yes	Yes	Yes	Agree	Yes	Yes	Yes	Yes	Yes	Yes	Yes	Neutral	Agree	Agree	Rarely	Easy Waiting Times, Pricing and Discounts	No	Yes	Enough	5 mins	Yes, sometimes	Yes	Monthly	Yes	Yes	Phone	Yes	Physical exercises, Diabetes	Agree	Neutral	Agree
Female	Single	Expats arab	High school	Medical background	Arabic, English	Independent Pharmacy	Yes	5 - 15 customers	Refill regular medications, To collect a prescription medication, Purchase Personal care product (cosmetics, vitamins and minerals, contraceptives…)	I acquired it right away.	Disagree	Crowded and noisy environment at prescription area., Lack or no privacy area (counseling area), Busy pharmacist who didn’t give enough counselling time for patients	Yes	No	No	Yes		Yes	Yes	Strongly agree	Yes	Yes	Yes	No	No	Yes	Yes	Agree	Strongly agree	Disagree	Rarely	Nearby location, Personality and knowledge of pharmacist (trust one of the pharmacist in an specific branch), Easy Waiting Times, Insurance Coverage, Pricing and Discounts, Availability of specific medications	Yes, sometimes	Yes	Enough	5 mins	Yes, sometimes	No	Every three months	No	No	Visit to pharmacy	Yes	Healthy eating, Physical exercises	Agree	Agree	Neutral
Male	Single	Expats arab	High school	Non-Medical background	Arabic, English	Independent Pharmacy	Yes	Less than 5 customers	Refill regular medications	I acquired it right away.	Agree	Crowded and noisy environment at prescription area.	Yes	Yes	No	Yes	Yes	Yes	Yes	Agree	Yes	Yes	Yes	Yes	No	No	Yes	Disagree	Agree	Disagree	Often	Easy Waiting Times	Yes, sometimes	Yes	Not Enough	5 mins	Yes, sometimes	Yes	Monthly	Yes	Yes	Phone	Yes	Smoking cessation	Neutral	Agree	Agree
Male	Single	Expats arab	Bachelor	Medical background	Arabic	Chain pharmacy	Yes	Not sure/Don’t know	Refill regular medications	I spent some time waiting at the pharmacy.	Agree	The pharmacist and the patient use the same language	Yes	Yes	Yes	Yes	Yes	Yes	Yes	Agree	Yes	Yes	Yes	Yes	Yes	Yes	Yes	Agree	Agree	Agree	Sometimes	Easy Waiting Times	Yes, all times	Yes	Enough	10mins	Yes, all times	Yes	Weekly	Yes	Yes	Visit to pharmacy	Yes	Healthy eating, Physical exercises	Strongly Agree	Agree	Agree
Female	Single	Expats arab	Bachelor	Non-Medical background	Arabic, English	Chain pharmacy	Yes	Less than 5 customers	Refill regular medications, To collect a prescription medication, Purchase over-the-counter (OTC) medications, Seek advice and consultations from pharmacists, Purchase Personal care product (cosmetics, vitamins and minerals, contraceptives…), Purchase a medical device (blood pressure monitoring device, blood sugar device, pregnancy kit...)	I spent some time waiting at the pharmacy.	Agree	Height of the prescription counter, Crowded and noisy environment at prescription area., Lack or no privacy area (counseling area), Comfortable waiting area, Busy pharmacist who didn’t give enough counselling time for patients	No	Yes	No	Yes	Yes	Yes	Yes	Strongly disagree	Yes	Yes	Yes	No	No	Yes	No	Neutral	Agree	Disagree	Often	Nearby location, Personality and knowledge of pharmacist (trust one of the pharmacist in an specific branch), Easy Waiting Times, Insurance Coverage, Availability of specific medications	Yes, all times	Yes	Enough	5 mins	Yes, all times	No	Monthly	Yes	No	Visit to pharmacy	Yes	Healthy eating, Physical exercises	Neutral	Agree	Agree	More pharmacists in the pharmacy rather than one handling all patients
Female	Single	Local	Bachelor	Non-Medical background	Arabic, English	Independent Pharmacy	Yes	No one, just me	Refill regular medications, Purchase Personal care product (cosmetics, vitamins and minerals, contraceptives…), Purchase a medical device (blood pressure monitoring device, blood sugar device, pregnancy kit...)	I acquired it right away.	Agree	Height of the prescription counter, Comfortable Pharmacy design and decoration, Comfortable waiting area, Busy pharmacist who didn’t give enough counselling time for patients	Yes	Yes	Yes	Yes	Yes	Yes	Yes	Strongly agree	Yes	Yes	Yes	Yes	Yes	Yes	Yes	Agree	Strongly agree	Agree	Sometimes	Nearby location, Personality and knowledge of pharmacist (trust one of the pharmacist in an specific branch), Easy Waiting Times	Yes, all times	Yes	Enough	Less than 5 mins	Yes, all times	Yes	Weekly	Yes	Yes	Visit to pharmacy	Yes	Healthy eating, Physical exercises, Hypertension	Strongly Agree	Agree	Strongly Agree
Female	Single	Expats arab	Bachelor	Medical background	Arabic, English	Chain pharmacy	Yes	5 - 15 customers	To collect a prescription medication, Purchase over-the-counter (OTC) medications, Purchase Personal care product (cosmetics, vitamins and minerals, contraceptives…)	I acquired it right away.	Neutral	Crowded and noisy environment at prescription area., Appropriate light, visibility, and visual quality, Comfortable waiting area, The pharmacist and the patient use the same language	No	Yes	No	Yes	No	No	Yes	Agree	Yes	Yes	Yes	No	No	No	Yes	Disagree	Strongly agree	Disagree	Always	Nearby location, Personality and knowledge of pharmacist (trust one of the pharmacist in an specific branch), Easy Waiting Times, Additional Services (blood pressure, glucose, pulse measures), Insurance Coverage, Pricing and Discounts, Availability of specific medications	Yes, all times	Yes	Not Enough	Less than 5 mins	Yes, sometimes	No	When i need something	Yes	No	Visit to pharmacy	Yes	Healthy eating, Physical exercises	Disagree	Strongly Agree	Disagree
Female	Single	Expats arab	Bachelor	Medical background	Arabic, English	Chain pharmacy	Yes	Less than 5 customers	To collect a prescription medication, Purchase Personal care product (cosmetics, vitamins and minerals, contraceptives…)	I spent some time waiting at the pharmacy.	Agree	Crowded and noisy environment at prescription area., Lack or no privacy area (counseling area), Busy pharmacist who didn’t give enough counselling time for patients, The pharmacist and the patient use the same language	No	Yes	Yes	Yes	No	No	Yes	Neutral	Yes	Yes	Yes	No	No	Yes	Yes	Neutral	Agree	Disagree	Rarely	Nearby location, Easy Waiting Times, Insurance Coverage, Pricing and Discounts, Availability of specific medications	Yes, sometimes	Yes	Enough	5 mins	Yes, sometimes	No	Every six months	Yes	No	Visit to pharmacy	No		Disagree	Neutral	Neutral
Female	Single	Expats arab	Bachelor	Medical background	Arabic, English	Independent Pharmacy	Yes	5 - 15 customers	Refill regular medications	I acquired it right away.	Strongly agree	Height of the prescription counter, Lack or no privacy area (counseling area), Comfortable Pharmacy design and decoration, Comfortable waiting area	Yes	Yes	Yes	Yes	Yes	Yes	Yes	Strongly agree	Yes	Yes	Yes	No	No	No	Yes	Strongly disagree	Strongly agree	Strongly Disagree	Often	Nearby location, Personality and knowledge of pharmacist (trust one of the pharmacist in an specific branch), Easy Waiting Times	Yes, all times	Yes	Enough	10mins	Yes, sometimes	No	When i need something	Yes	No	Visit to pharmacy	Yes	Healthy eating, Physical exercises	Neutral	Strongly Agree	Strongly Agree	Nothing
Male	Single	Expats arab	Post graduate (Master / PhD)	Medical background	Arabic, English	Independent Pharmacy	No	Less than 5 customers	Purchase over-the-counter (OTC) medications	I acquired it right away.	Neutral	Comfortable waiting area, The pharmacist and the patient use the same language	No	Yes	No	Yes	Yes	Yes	Yes	Strongly disagree	Yes	Yes	Yes	Yes	No	No	Yes	Neutral	Neutral	Neutral	Often	Easy Waiting Times	Yes, sometimes	Yes	Enough	Less than 5 mins	Yes, sometimes	No	Every six months	Yes	No	Visit to pharmacy	Yes	Healthy eating	Agree	Agree	Agree
Female	Single	Expats arab	High school		Arabic, English	Independent Pharmacy	Yes	5 - 15 customers	Refill regular medications, Purchase over-the-counter (OTC) medications		Strongly agree	Crowded and noisy environment at prescription area., Busy pharmacist who didn’t give enough counselling time for patients, The pharmacist and the patient use the same language	No	Yes	Yes	Yes	Yes	Yes	Yes	Neutral	Yes	Yes	Yes	Yes	No	No	Yes	Disagree	Agree	Strongly Disagree	Often	Nearby location, Easy Waiting Times, Pricing and Discounts, Availability of specific medications	Yes, all times	Yes	Enough	10mins	Yes, sometimes	No	Weekly	No	No	Visit to pharmacy	No		Neutral	Neutral	Neutral
Female	Single	Expats arab	Bachelor	Medical background	Arabic, English	Chain pharmacy	Yes	Not sure/Don’t know	To collect a prescription medication, Purchase over-the-counter (OTC) medications	I spent some time waiting at the pharmacy.	Agree	Crowded and noisy environment at prescription area., Lack or no privacy area (counseling area), Comfortable waiting area, Busy pharmacist who didn’t give enough counselling time for patients	No	Yes	No	Yes	Yes	No	Yes	Neutral	Yes	Yes	Yes	No	No	No	No	Agree	Agree	Strongly Disagree	Sometimes	Nearby location	Yes, sometimes	Yes	Enough	5 mins	Yes, sometimes	No	When i need something	Yes	Yes	Phone	No		Neutral	Agree	Agree
Female	Single	Expats arab	High school	Medical background	Arabic, English	Independent Pharmacy	Yes	5 - 15 customers	To collect a prescription medication, Purchase over-the-counter (OTC) medications, Purchase a medical device (blood pressure monitoring device, blood sugar device, pregnancy kit...), Health screenings: such as blood pressure checks, blood glucose monitoring, pulse oximeter	I spent some time waiting at the pharmacy.	Neutral	Crowded and noisy environment at prescription area., Lack or no privacy area (counseling area), Comfortable Pharmacy design and decoration, Comfortable waiting area	No	Yes	No	No	Yes	Yes	Yes	Agree	Yes	Yes	Yes	Yes	Yes	No	Yes	Disagree	Agree	Disagree	Always	Personality and knowledge of pharmacist (trust one of the pharmacist in an specific branch), Additional Services (blood pressure, glucose, pulse measures), Availability of specific medications	Yes, all times	Yes	Enough	More than 10 mins	Yes, all times	No	Every three months	Yes	Yes	Visit to pharmacy	Yes	Healthy eating, Physical exercises	Strongly Agree	Strongly Agree	Strongly Agree	.
Male	Married	Expats arab	Bachelor	Non-Medical background	Arabic	Chain pharmacy	Yes	16-25 customers	To collect a prescription medication, Purchase over-the-counter (OTC) medications, Seek advice and consultations from pharmacists	I spent some time waiting at the pharmacy.	Strongly disagree	Height of the prescription counter, Crowded and noisy environment at prescription area., Lack or no privacy area (counseling area), Appropriate light, visibility, and visual quality, Comfortable Pharmacy design and decoration	Yes	Yes	Yes	Yes	Yes	Yes	Yes	Strongly agree	Yes	No	Yes	Yes	Yes	Yes	Yes	Strongly disagree	Strongly agree	Neutral	Rarely	Nearby location, Insurance Coverage	Yes, sometimes	Yes	Enough	5 mins	Yes, sometimes	Yes	Every three months	No	Yes	Visit to pharmacy	No		Strongly Disagree	Strongly Agree	Strongly Agree
Male	Single	Local	High school	Medical background	Arabic, English	Chain pharmacy	Yes	Less than 5 customers	Purchase over-the-counter (OTC) medications, Seek advice and consultations from pharmacists, Purchase a medical device (blood pressure monitoring device, blood sugar device, pregnancy kit...)	I spent some time waiting at the pharmacy.	Neutral	Comfortable Pharmacy design and decoration	Yes	Yes	Yes	Yes	Yes	Yes	Yes	Agree	Yes	Yes	Yes	Yes	No	Yes	Yes	Neutral	Neutral	Strongly Disagree	Rarely	Easy Waiting Times, Additional Services (blood pressure, glucose, pulse measures), Insurance Coverage, Availability of specific medications	Yes, all times	Yes	Enough	5 mins	Yes, sometimes	Yes	Monthly	Yes	Yes	Visit to pharmacy	No		Neutral	Neutral		Change the stile
Female	Single	Expats non-arab	High school	Medical background	English, Bangla	Chain pharmacy	Yes	5 - 15 customers	To collect a prescription medication, Purchase over-the-counter (OTC) medications, Purchase Personal care product (cosmetics, vitamins and minerals, contraceptives…)	I spent some time waiting at the pharmacy.	Agree	Height of the prescription counter, Crowded and noisy environment at prescription area., Lack or no privacy area (counseling area), Appropriate light, visibility, and visual quality, Comfortable Pharmacy design and decoration, Comfortable waiting area, Busy pharmacist who didn’t give enough counselling time for patients	No	Yes	Yes	Yes	Yes	No	Yes	Agree	Yes	Yes	Yes	Yes	No	No	Yes	Agree	Agree	Disagree	Rarely	Nearby location, Personality and knowledge of pharmacist (trust one of the pharmacist in an specific branch), Easy Waiting Times, Additional Services (blood pressure, glucose, pulse measures), Insurance Coverage, Pricing and Discounts, Availability of specific medications	Yes, all times	Yes	Enough	5 mins	Yes, sometimes	No	Every three months	Yes	No	Visit to pharmacy	No		Agree	Agree	Agree	Call the patients regularly to check up on them, or if they have any further questions or confusions.
Female	Single	Expats arab	Bachelor	Non-Medical background	Arabic, English	Chain pharmacy	Yes	5 - 15 customers	Seek advice and consultations from pharmacists, Purchase a medical device (blood pressure monitoring device, blood sugar device, pregnancy kit...)	I acquired it right away.	Neutral	Crowded and noisy environment at prescription area., Busy pharmacist who didn’t give enough counselling time for patients, The pharmacist and the patient use the same language	No	Yes	No	Yes	Yes	No	Yes	Agree	Yes	Yes	Yes	Yes	Yes	No	Yes	Disagree	Agree	Disagree	Sometimes	Personality and knowledge of pharmacist (trust one of the pharmacist in an specific branch), Availability of specific medications	Yes, sometimes	Yes	Enough	5 mins	Yes, all times	No	Every six months	No	Yes	No difference	Yes	Healthy eating, Physical exercises	Agree	Agree	Neutral
Female	Single	Local	Bachelor	Medical background	Arabic, English	Independent Pharmacy	Yes	Less than 5 customers	Refill regular medications, To collect a prescription medication	I acquired it right away.	Agree	Height of the prescription counter, Comfortable Pharmacy design and decoration	No	No	Yes	Yes	Yes	Yes	Yes	Agree	Yes	Yes	Yes	Yes	Yes	No	Yes	Agree	Agree	Agree	Always	Nearby location, Easy Waiting Times, Insurance Coverage, Pricing and Discounts		Yes	Enough	10mins	Yes, sometimes	No	Every three months	No	No	Visit to pharmacy	Yes	Smoking cessation, Healthy eating, Physical exercises, Diabetes	Neutral	Agree	Strongly Agree
Female	Single	Expats arab	Bachelor	Medical background	Arabic, English	Chain pharmacy		Not sure/Don’t know	Refill regular medications, To collect a prescription medication	I spent some time waiting at the pharmacy.	Neutral	Crowded and noisy environment at prescription area., Lack or no privacy area (counseling area), Comfortable waiting area, Busy pharmacist who didn’t give enough counselling time for patients	Yes	Yes	No	Yes	Yes	No	Yes	Disagree	Yes	Yes	Yes	No	No	No	No	Neutral	Disagree	Neutral	Rarely	Nearby location, Personality and knowledge of pharmacist (trust one of the pharmacist in an specific branch), Availability of specific medications	Yes, sometimes	Yes	Enough	5 mins	Yes, sometimes	No	When i need something	Yes	Yes	No difference	No		Disagree	Agree	Neutral
Female	Single	Expats arab	Bachelor	Medical background	Arabic, English	Chain pharmacy	Yes	More than 25 customers	Refill regular medications, Purchase over-the-counter (OTC) medications	I spent some time waiting at the pharmacy.	Strongly disagree	Crowded and noisy environment at prescription area., Busy pharmacist who didn’t give enough counselling time for patients	No	Yes	Yes	Yes	Yes	Yes	Yes	Neutral	Yes	Yes	Yes	Yes	No	No	Yes	Disagree	Strongly agree	Disagree	Never	Nearby location	Yes, all times	Yes	Enough	10mins	Yes, sometimes	No	Every three months	Yes	No	Visit to pharmacy	No		Strongly Disagree	Strongly Agree	Neutral
Female	Married	Expats arab	High school	Medical background	Arabic	Chain pharmacy	Yes	No one, just me	Seek advice and consultations from pharmacists	I acquired it right away.	Neutral	Comfortable Pharmacy design and decoration	Yes			Yes	Yes	Yes	Yes	Strongly agree	Yes	Yes	Yes	Yes	Yes		Yes	Agree	Strongly agree	Disagree	Sometimes	Pricing and Discounts	Yes, sometimes	Yes	Not Enough	More than 10 mins	Yes, all times		Every six months	Yes	Yes	Phone	Yes	Contraceptives	Disagree	Agree	Agree
Male	Single	Expats arab	High school	Medical background	Arabic, English	Chain pharmacy	Yes	More than 25 customers	Refill regular medications, To collect a prescription medication, Purchase over-the-counter (OTC) medications, Seek advice and consultations from pharmacists, Purchase Personal care product (cosmetics, vitamins and minerals, contraceptives…), Health screenings: such as blood pressure checks, blood glucose monitoring, pulse oximeter	I acquired it right away.	Agree	Height of the prescription counter, Crowded and noisy environment at prescription area., Lack or no privacy area (counseling area), The pharmacist and the patient use the same language	No	No	Yes	Yes	Yes	Yes	Yes	Agree	Yes	Yes	Yes	Yes	No	No	Yes	Agree	Agree	Agree	Rarely	Nearby location, Personality and knowledge of pharmacist (trust one of the pharmacist in an specific branch), Easy Waiting Times, Additional Services (blood pressure, glucose, pulse measures), Insurance Coverage, Pricing and Discounts, Availability of specific medications	Yes, all times	Yes	Enough	5 mins	Yes, all times	No	Monthly	No	No	Visit to pharmacy	Yes	Smoking cessation, Healthy eating, Physical exercises	Agree	Agree	Agree
Female	Single	Expats arab	Bachelor	Medical background	Arabic, English, Ukrainian	Independent Pharmacy	Yes	5 - 15 customers	Refill regular medications, To collect a prescription medication, Purchase over-the-counter (OTC) medications	I spent some time waiting at the pharmacy.	Strongly agree	Height of the prescription counter, Crowded and noisy environment at prescription area., Lack or no privacy area (counseling area), Appropriate light, visibility, and visual quality, Comfortable Pharmacy design and decoration, Comfortable waiting area, Busy pharmacist who didn’t give enough counselling time for patients, The pharmacist and the patient use the same language	Yes	Yes	No	Yes	Yes	No	Yes	Neutral	Yes	Yes	Yes	Yes	Yes	Yes	Yes	Neutral	Neutral	Neutral	Sometimes	Nearby location, Personality and knowledge of pharmacist (trust one of the pharmacist in an specific branch)	Yes, all times	Yes	Not Enough	5 mins	Yes, sometimes	No	Weekly	No	No	Visit to pharmacy	Yes	Healthy eating, Physical exercises	Neutral	Neutral	Neutral
Female	Single	Expats arab	Bachelor	Medical background	Arabic, English	Chain pharmacy	Yes	Less than 5 customers	To collect a prescription medication, Purchase over-the-counter (OTC) medications	I spent some time waiting at the pharmacy.	Agree	Height of the prescription counter, Crowded and noisy environment at prescription area., Busy pharmacist who didn’t give enough counselling time for patients, The pharmacist and the patient use the same language	No	Yes	No	Yes	Yes	Yes	Yes	Disagree	Yes	Yes	Yes	No	No	No	No	Neutral	Agree	Disagree	Rarely	Nearby location, Easy Waiting Times, Availability of specific medications	Yes, sometimes	Yes	Enough	5 mins	Yes, sometimes	No	Monthly	Yes		Visit to pharmacy	Yes	Healthy eating, Physical exercises	Disagree	Neutral	Neutral
Male	Single	Expats arab	High school	Medical background	Arabic, English	Chain pharmacy	No	5 - 15 customers	Seek advice and consultations from pharmacists, Purchase Personal care product (cosmetics, vitamins and minerals, contraceptives…), Purchase a medical device (blood pressure monitoring device, blood sugar device, pregnancy kit...)	I spent some time waiting at the pharmacy.	Strongly agree	Crowded and noisy environment at prescription area., Appropriate light, visibility, and visual quality, Busy pharmacist who didn’t give enough counselling time for patients	Yes	Yes	Yes	Yes	Yes	No	No	Neutral	Yes	Yes	Yes	Yes	Yes	No	Yes	Neutral	Agree	Disagree	Rarely	Easy Waiting Times, Insurance Coverage, Availability of specific medications	Yes, sometimes	Yes	Enough	10mins	Yes, sometimes	No	Yearly	Yes	No	Visit to pharmacy	Yes	Healthy eating, Physical exercises	Neutral	Agree	Agree	The pharmacist should show the full attention to the patient and give him the right advise which is based on strong resources
Male	Single	Expats arab	Bachelor	Medical background	Arabic, English	Independent Pharmacy	No	Not sure/Don’t know	Refill regular medications, To collect a prescription medication, Purchase over-the-counter (OTC) medications	I spent some time waiting at the pharmacy.	Agree	Crowded and noisy environment at prescription area., Lack or no privacy area (counseling area), Busy pharmacist who didn’t give enough counselling time for patients	No	Yes	No	Yes	Yes	No	Yes	Agree	Yes	Yes	Yes	No	No	No	No	Disagree	Agree	Disagree	Rarely	Nearby location	Yes, all times	Yes	Enough	More than 10 mins	Yes, sometimes	No	When i need something	Yes	No	Visit to pharmacy	No		Disagree	Agree	Neutral
Female	Single	Expats arab	Bachelor	Medical background	Arabic, English	Chain pharmacy	Yes	5 - 15 customers	Refill regular medications, To collect a prescription medication, Purchase over-the-counter (OTC) medications	I acquired it right away.	Neutral	Appropriate light, visibility, and visual quality	Yes	Yes	Yes	Yes	Yes	Yes	Yes	Strongly agree	No	Yes	Yes	No	Yes	No	Yes	Neutral	Strongly agree	Neutral	Often	Additional Services (blood pressure, glucose, pulse measures)	Yes, sometimes	Yes	Enough	More than 10 mins	Yes, all times	Yes	Every three months	No	Yes	Visit to pharmacy	Yes	Physical exercises	Neutral	Agree	Strongly Agree
Female	Single	Expats arab	Bachelor	Medical background	Arabic, English	Independent Pharmacy	Yes	5 - 15 customers	Purchase over-the-counter (OTC) medications	I spent some time waiting at the pharmacy.	Agree	Lack or no privacy area (counseling area), Busy pharmacist who didn’t give enough counselling time for patients	No	Yes	No	Yes	Yes	No	Yes	Agree	No	Yes	Yes	No	Yes	Yes	Yes	Neutral	Neutral	Agree	Often	Easy Waiting Times	Yes, all times	Yes	Enough	5 mins	Yes, all times	No	Every three months	Yes	No	Visit to pharmacy	Yes	Healthy eating	Strongly Agree	Strongly Agree	Neutral	Give more time for patient to counsel them
Female	Single	Expats arab	Bachelor	Non-Medical background	Arabic, English, French	Chain pharmacy	No	Less than 5 customers	Refill regular medications, To collect a prescription medication	I spent some time waiting at the pharmacy.	Agree	Crowded and noisy environment at prescription area., Lack or no privacy area (counseling area), Comfortable waiting area, Busy pharmacist who didn’t give enough counselling time for patients	No	Yes	No	Yes	Yes	No	Yes	Disagree	Yes	Yes	Yes	Yes	No	Yes	No	Neutral	Neutral	Neutral	Never	Easy Waiting Times, Insurance Coverage, Pricing and Discounts	Yes, all times	Yes	Enough	10mins	Yes, sometimes	No	When i need something	No	Yes	Phone	No		Strongly Disagree	Agree	Strongly Disagree	Communicate with the patient to have a better idea about the sound affects
Female	Single	Expats arab	Bachelor	Medical background	Arabic, English, Kurdish, Turkish	Chain pharmacy	Yes	5 - 15 customers	To collect a prescription medication, Purchase over-the-counter (OTC) medications, Seek advice and consultations from pharmacists, Purchase Personal care product (cosmetics, vitamins and minerals, contraceptives…)	I spent some time waiting at the pharmacy.	Neutral	Crowded and noisy environment at prescription area., Lack or no privacy area (counseling area), Busy pharmacist who didn’t give enough counselling time for patients	No	Yes	No	Yes	Yes	Yes	Yes	Agree	Yes	Yes	Yes	Yes	No	No	Yes	Agree	Agree	Disagree	Sometimes	Nearby location, Personality and knowledge of pharmacist (trust one of the pharmacist in an specific branch), Pricing and Discounts, Availability of specific medications	Yes, all times	Yes	Enough	5 mins	Yes, all times	Yes	When i need something	Yes	Yes	No difference	Yes	Healthy eating, Physical exercises	Agree	Agree	Agree
Female	Single	Expats arab	Post graduate (Master / PhD)	Medical background	Arabic, English	Independent Pharmacy	Yes	5 - 15 customers	To collect a prescription medication, Purchase over-the-counter (OTC) medications	I spent some time waiting at the pharmacy.	Agree	Height of the prescription counter, Crowded and noisy environment at prescription area., Lack or no privacy area (counseling area), Busy pharmacist who didn’t give enough counselling time for patients	No	Yes	No	Yes	Yes	Yes	Yes	Agree	Yes	Yes	Yes	Yes	Yes	Yes	No	Agree	Agree	Disagree	Often	Nearby location, Insurance Coverage	Yes, sometimes	Yes	Enough	Less than 5 mins	Yes, all times	No	When i need something	Yes	Yes	No difference	Yes	Physical exercises	Neutral	Agree	Agree
Male	Single	Expats arab	Bachelor	Medical background	Arabic, English	Independent Pharmacy	Yes	More than 25 customers	Purchase over-the-counter (OTC) medications, Seek advice and consultations from pharmacists, Purchase Personal care product (cosmetics, vitamins and minerals, contraceptives…), Purchase a medical device (blood pressure monitoring device, blood sugar device, pregnancy kit...), Health screenings: such as blood pressure checks, blood glucose monitoring, pulse oximeter,	I spent some time waiting at the pharmacy.	Agree	Height of the prescription counter, Crowded and noisy environment at prescription area., Appropriate light, visibility, and visual quality, Comfortable Pharmacy design and decoration, Comfortable waiting area, Busy pharmacist who didn’t give enough counselling time for patients, The pharmacist and the patient use the same language	Yes	Yes	Yes	Yes	Yes	Yes	Yes	Agree	Yes	Yes	Yes	Yes	Yes	No	Yes	Disagree	Strongly agree	Strongly Agree	Often	Nearby location, Personality and knowledge of pharmacist (trust one of the pharmacist in an specific branch), Easy Waiting Times, Insurance Coverage, Pricing and Discounts, Availability of specific medications	Yes, all times	Yes	Enough	5 mins	Yes, all times	No	Weekly	Yes	No	Visit to pharmacy	Yes	Smoking cessation, Healthy eating, Physical exercises, Hypertension, Diabetes, Contraceptives	Agree	Strongly Agree	Strongly Agree
Female	Single	Expats arab	Post graduate (Master / PhD)	Medical background	Arabic, English	Chain pharmacy	Yes	16-25 customers	Purchase Personal care product (cosmetics, vitamins and minerals, contraceptives…)	I spent some time waiting at the pharmacy.	Agree	Crowded and noisy environment at prescription area., Busy pharmacist who didn’t give enough counselling time for patients	No	No	No	No	No	No	No	Neutral	Yes	No	No	No	No	Yes	No	Strongly disagree	Strongly Disagree	Disagree	Sometimes	Personality and knowledge of pharmacist (trust one of the pharmacist in an specific branch), Pricing and Discounts	No	Yes	Enough	5 mins	No	No	Monthly	Yes	No	Visit to pharmacy	No		Strongly Disagree	Disagree	Strongly Disagree	To feel the patient and treat him/her in a kind way with explaining correctly how to use the medication plus how to store it
Female	Single	Expats arab	Bachelor	Medical background	Arabic, English	Chain pharmacy	Yes	More than 25 customers	To collect a prescription medication, Purchase over-the-counter (OTC) medications, Purchase Personal care product (cosmetics, vitamins and minerals, contraceptives…)	I acquired it right away.	Neutral	Crowded and noisy environment at prescription area., Lack or no privacy area (counseling area), Comfortable Pharmacy design and decoration, The pharmacist and the patient use the same language	Yes	No	Yes	Yes	Yes	No	Yes	Neutral	Yes	Yes	Yes	Yes	Yes	Yes	Yes	Agree	Neutral	Disagree	Sometimes	Nearby location, Personality and knowledge of pharmacist (trust one of the pharmacist in an specific branch), Easy Waiting Times, Additional Services (blood pressure, glucose, pulse measures), Insurance Coverage, Pricing and Discounts, Availability of specific medications,	Yes, sometimes	Yes	Enough	10mins	Yes, all times	No	When i need something	Yes	Yes	Visit to pharmacy	No		Neutral	Agree	Agree
Female	Single	Expats arab	Bachelor	Medical background	Arabic, English	Independent Pharmacy	Yes	5 - 15 customers	Refill regular medications, To collect a prescription medication, Purchase over-the-counter (OTC) medications, Purchase Personal care product (cosmetics, vitamins and minerals, contraceptives…)	I spent some time waiting at the pharmacy.	Strongly disagree	Crowded and noisy environment at prescription area., Lack or no privacy area (counseling area), Busy pharmacist who didn’t give enough counselling time for patients, The pharmacist and the patient use the same language	Yes	Yes	No	Yes	Yes	Yes	No	Strongly agree	Yes	Yes	Yes	Yes	No	No	No	Strongly agree	Strongly agree	Strongly Disagree	Always	Nearby location, Pricing and Discounts	Yes, sometimes	Yes	Enough	5 mins	Yes, all times	Yes	Every three months	Yes	No	Visit to pharmacy	Yes	Healthy eating, Physical exercises	Strongly Agree	Strongly Agree	Strongly Agree
Male	Single	Expats arab	High school	Medical background	Arabic, English	Chain pharmacy	Yes	More than 25 customers	To collect a prescription medication, Purchase over-the-counter (OTC) medications, Purchase a medical device (blood pressure monitoring device, blood sugar device, pregnancy kit...), Health screenings: such as blood pressure checks, blood glucose monitoring, pulse oximeter	I acquired it right away.				Yes	Yes	Yes	Yes	Yes	Yes	Agree	Yes	Yes	Yes	Yes	Yes	Yes	Yes	Agree	Agree	Neutral	Often	Personality and knowledge of pharmacist (trust one of the pharmacist in an specific branch), Additional Services (blood pressure, glucose, pulse measures), Insurance Coverage	Yes, sometimes	Yes	Enough	5 mins	Yes, all times	No	Monthly			Visit to pharmacy	Yes	Healthy eating, Physical exercises, Hypertension	Agree	Agree	Agree
Female	Single	Expats arab	Bachelor	Medical background	Arabic, English	Chain pharmacy	Yes	More than 25 customers	To collect a prescription medication, Purchase over-the-counter (OTC) medications, Purchase a medical device (blood pressure monitoring device, blood sugar device, pregnancy kit...), Health screenings: such as blood pressure checks, blood glucose monitoring, pulse oximeter	I acquired it right away.	Agree	Crowded and noisy environment at prescription area., Comfortable Pharmacy design and decoration, Busy pharmacist who didn’t give enough counselling time for patients, The pharmacist and the patient use the same language	Yes	Yes	Yes	Yes	Yes	Yes	Yes	Strongly agree	Yes	Yes	Yes	Yes	Yes	No		Neutral	Disagree	Disagree	Often	Nearby location, Personality and knowledge of pharmacist (trust one of the pharmacist in an specific branch), Additional Services (blood pressure, glucose, pulse measures), Insurance Coverage	Yes, sometimes	Yes	Enough	5 mins	Yes, sometimes	No	Monthly	Yes	No	Visit to pharmacy	Yes	Healthy eating, Physical exercises, Hypertension, Diabetes	Disagree	Agree	Agree
Male	Single	Expats arab	Bachelor	Non-Medical background	Arabic, English	Independent Pharmacy	Yes	5 - 15 customers	To collect a prescription medication, Purchase over-the-counter (OTC) medications, Purchase Personal care product (cosmetics, vitamins and minerals, contraceptives…)	I spent some time waiting at the pharmacy.	Strongly agree	Crowded and noisy environment at prescription area., Busy pharmacist who didn’t give enough counselling time for patients	Yes	Yes	No	Yes	Yes	Yes	Yes	Agree	Yes	Yes	Yes	Yes	Yes	Yes	Yes	Strongly disagree	Agree	Agree	Rarely	Nearby location, Pricing and Discounts	Yes, sometimes	Yes	Enough	5 mins	Yes, sometimes	No	When i need something	No	No	Visit to pharmacy	Yes	Smoking cessation	Strongly Disagree	Strongly Agree	Strongly Disagree
Male	Married	Expats arab	Post graduate (Master / PhD)	Non-Medical background	Arabic, English	Chain pharmacy	Yes	Less than 5 customers	To collect a prescription medication, Purchase over-the-counter (OTC) medications	I spent some time waiting at the pharmacy.	Agree	Crowded and noisy environment at prescription area., Lack or no privacy area (counseling area), Busy pharmacist who didn’t give enough counselling time for patients	No	Yes	No	Yes	Yes	Yes	Yes	Agree	Yes	Yes	Yes	Yes	Yes	No	Yes	Disagree	Agree	Disagree	Sometimes	Nearby location, Easy Waiting Times, Insurance Coverage	Yes, all times	Yes	Enough	10mins	Yes, sometimes	No	When i need something	No	Yes	No difference	No		Disagree	Agree	Agree
Male	Married	Expats arab	Bachelor	Medical background	Arabic, English	Independent Pharmacy	Yes	16-25 customers	Seek advice and consultations from pharmacists, Purchase Personal care product (cosmetics, vitamins and minerals, contraceptives…)	I spent some time waiting at the pharmacy.
Female	Single	Expats arab	Bachelor	Medical background	Arabic, English	Independent Pharmacy	Yes	Less than 5 customers	Purchase over-the-counter (OTC) medications, Seek advice and consultations from pharmacists	I spent some time waiting at the pharmacy.	Disagree	Crowded and noisy environment at prescription area., Lack or no privacy area (counseling area), Appropriate light, visibility, and visual quality, Busy pharmacist who didn’t give enough counselling time for patients, The pharmacist and the patient use the same language	No	Yes	Yes	Yes	Yes	Yes	Yes	Agree	Yes	No	Yes	Yes	Yes	Yes	Yes	Neutral	Agree	Disagree	Sometimes	Personality and knowledge of pharmacist (trust one of the pharmacist in an specific branch), Pricing and Discounts	Yes, sometimes	Yes	Enough	10mins	Yes, sometimes	No	When i need something	Yes	Yes	Visit to pharmacy	Yes	Healthy eating, Physical exercises	Agree	Disagree	Agree
Female	Single	Expats arab	Bachelor	Medical background	Arabic, English	Chain pharmacy	Yes	Less than 5 customers	Refill regular medications, To collect a prescription medication, Purchase over-the-counter (OTC) medications, Purchase Personal care product (cosmetics, vitamins and minerals, contraceptives…)	I spent some time waiting at the pharmacy.	Strongly agree	Height of the prescription counter, Crowded and noisy environment at prescription area., Lack or no privacy area (counseling area), Appropriate light, visibility, and visual quality, Busy pharmacist who didn’t give enough counselling time for patients, The pharmacist and the patient use the same language	No	Yes	Yes	Yes	Yes	Yes	Yes	Disagree	Yes	Yes	Yes	Yes	No	No	Yes	Strongly disagree	Strongly agree	Strongly Disagree	Always	Nearby location, Personality and knowledge of pharmacist (trust one of the pharmacist in an specific branch), Insurance Coverage, Pricing and Discounts, Availability of specific medications	Yes, all times	Yes	Enough	5 mins	Yes, sometimes	No	When i need something	Yes	Yes	No difference	No		Neutral	Agree	Strongly Agree
Male	Married	Expats arab	Post graduate (Master / PhD) دراسات عليا	Non-Medical background غير طبية	Arabic, English	Independent Pharmacy صيدلية مستقلة	No	No one, just me لا احد فقط انا	To collect a prescription medication, Purchase over-the-counter (OTC) medications	I spent some time waiting at the pharmacy.	Neutral محايد	Crowded and noisy environment at prescription area., Lack or no privacy area (counseling area), Busy pharmacist who didn’t give enough counselling time for patients, The pharmacist and the patient use the same language	Yes	Yes	No	Yes	Yes	Yes	No	Agree	Yes	No	Yes	didn’t try لم اجرب	No	No	Yes	Agree	Neutral	Neutral	Sometimes	Nearby location, Personality and knowledge of pharmacist (trust one of the pharmacist in an specific branch), Easy Waiting Times, Insurance Coverage	Yes, sometimes	No	Not Enough غير كافي	Less than 5 mins	Yes, sometimes	No	When i need something	No	Yes	Visit to pharmacy	No		Disagree	Neutral	Disagree
Male	Married	Expats arab	Bachelor بكالريوس	Non-Medical background غير طبية	Arabic, English	Chain pharmacy سلسلة صيدليات	Yes	Less than 5 customers اقل من ٥	Refill regular medications, Seek advice and consultations from pharmacists	I arrived later to pick it up.	Agree اوافق	Height of the prescription counter, Crowded and noisy environment at prescription area., Comfortable waiting area	No	Yes	Yes	Yes	Yes	Yes	Yes	Strongly agree	Yes	Yes	Yes	Yes	No	Yes	Yes	Strongly disagree	Strongly agree	Strongly Disagree	Never	Nearby location, Personality and knowledge of pharmacist (trust one of the pharmacist in an specific branch), Easy Waiting Times	Yes, all times	Yes	Enough كافي	More than 10 mins	Yes, all times	Yes	Every three months	Yes	No	Visit to pharmacy	No		Strongly Agree	Strongly Agree	Neutral	عمل اليه احدث وأسرع لتسهيل الأجراء في التواصل مع شركات التأمين للحصول علي الموافقات
Male	Single	Expats arab	Bachelor بكالريوس	Non-Medical background غير طبية	Arabic, English	Chain pharmacy سلسلة صيدليات	Yes	Less than 5 customers اقل من ٥	Seek advice and consultations from pharmacists	I spent some time waiting at the pharmacy.	Agree اوافق	Crowded and noisy environment at prescription area.	No	Yes	Yes	Yes	Yes	Yes	Yes	Strongly agree	Yes	Yes	Yes	Yes	No	No	No	Agree	Strongly agree	Strongly Disagree	Sometimes	Nearby location, Pricing and Discounts	Yes, all times	Yes	Enough كافي	10mins	Yes, all times	No	Every three months	Yes	No	Visit to pharmacy	No	Physical exercises ممارسة الرياضة	Agree	Strongly Agree	Strongly Agree
Male	Married	Expats arab	Bachelor بكالريوس	Non-Medical background غير طبية	Arabic, English	Chain pharmacy سلسلة صيدليات	No	Less than 5 customers اقل من ٥	To collect a prescription medication	I spent some time waiting at the pharmacy.	Disagree لا اوافق	Height of the prescription counter, Crowded and noisy environment at prescription area., Lack or no privacy area (counseling area), Comfortable Pharmacy design and decoration, Comfortable waiting area, Busy pharmacist who didn’t give enough counselling time for patients	No	No	No	Yes	No	No	No	Neutral	Yes	Yes	Yes	didn’t try لم اجرب	No	Yes	Yes	Agree	Neutral	Neutral	Never	Nearby location, Personality and knowledge of pharmacist (trust one of the pharmacist in an specific branch), Insurance Coverage, Pricing and Discounts	Yes, all times	Yes	Enough كافي	10mins	Yes, sometimes	No	Monthly	No	No	Visit to pharmacy	Yes	Smoking cessation التدخين, Healthy eating الطعام الصحي, Physical exercises ممارسة الرياضة	Neutral	Neutral	Neutral	إعطاء دور أكبر للصيدلي بعيدا عن اجراءات التأمين
Male	Single	Expats arab	Bachelor بكالريوس	Non-Medical background غير طبية	Arabic, English	Chain pharmacy سلسلة صيدليات	Yes	Not sure/Don’t know	Medicine	I acquired it right away.	Agree اوافق	Crowded and noisy environment at prescription area., Busy pharmacist who didn’t give enough counselling time for patients	No	Yes	No	Yes	Yes	Yes	Yes	Neutral	Yes	Yes	Yes	Yes	No	No	Yes	Neutral	Agree	Disagree	Never	Nearby location, Insurance Coverage	Yes, all times	Yes	Enough كافي	10mins	Yes, all times	No	Monthly	Yes	No	Visit to pharmacy	No		Agree	Agree	Agree
Male	Married	Expats arab	Bachelor بكالريوس	Non-Medical background غير طبية	Arabic, English	Chain pharmacy سلسلة صيدليات	Yes	5 - 15 customers	To collect a prescription medication, Seek advice and consultations from pharmacists, Purchase Personal care product (cosmetics, vitamins and minerals, contraceptives…)	I acquired it right away.	Neutral محايد	Crowded and noisy environment at prescription area.	No	Yes	Yes	Yes	Yes	Yes	Yes	Agree	Yes	Yes	Yes	Yes	No	No	Yes	Agree	Agree	Agree	Often	Nearby location, Easy Waiting Times, Insurance Coverage, Pricing and Discounts, Availability of specific medications,	Yes, all times	Yes	Enough كافي	10mins	Yes, all times	Yes	Every three months	No	No	Visit to pharmacy	Yes	Physical exercises ممارسة الرياضة, Hypertension الضغط المرتفع, Diabetes السكر	Agree	Agree	Agree	The issue is the waiting time of insurance approvals only
Female	Married	Expats arab	Bachelor بكالريوس	Non-Medical background غير طبية	Arabic, English	Independent Pharmacy صيدلية مستقلة	No	Less than 5 customers اقل من ٥	Seek advice and consultations from pharmacists	I acquired it right away.	Neutral محايد	Height of the prescription counter	Yes	No	Yes	Yes	Yes	Yes	Yes	Agree	Yes	Yes	Yes	didn’t try لم اجرب	Yes	No	No	Agree	Agree	Disagree	Often	Nearby location, Easy Waiting Times, Additional Services (blood pressure, glucose, pulse measures), Insurance Coverage, Pricing and Discounts, Availability of specific medications	Yes, sometimes	Yes	Enough كافي	10mins	Yes, sometimes	No	When i need something	Yes	No	No difference	No		Agree	Agree	Agree
Male	Married	Expats arab	Bachelor بكالريوس	Non-Medical background غير طبية	Arabic, English	Chain pharmacy سلسلة صيدليات	No	Less than 5 customers اقل من ٥	To collect a prescription medication	I arrived later to pick it up.	Neutral محايد	Height of the prescription counter	No	Yes	No	Yes	Yes	Yes	Yes	Neutral	Yes	No	Yes	didn’t try لم اجرب	No	No	No	Disagree	Neutral	Disagree	Never	Nearby location	Yes, sometimes	Yes	Enough كافي	Less than 5 mins	Yes, sometimes	No	When i need something	Yes	No	Visit to pharmacy	No		Disagree	Neutral	Neutral	ليس لدي معلومة سابقة بأن الصيدلية بها منطقة لشرح الوصفات الطبية.
Female	Single	Expats arab	Bachelor بكالريوس	Non-Medical background غير طبية	Arabic, English	Chain pharmacy سلسلة صيدليات	No	5 - 15 customers	To collect a prescription medication, Purchase Personal care product (cosmetics, vitamins and minerals, contraceptives…)	I spent some time waiting at the pharmacy.	Agree اوافق	Crowded and noisy environment at prescription area., Busy pharmacist who didn’t give enough counselling time for patients	No	Yes	No	Yes	Yes	Yes	No	Agree	Yes	Yes	No	didn’t try لم اجرب	No	No	Yes	Agree	Disagree	Neutral	Rarely	Nearby location, Easy Waiting Times, Insurance Coverage, Availability of specific medications	Yes, sometimes	No	Enough كافي	Less than 5 mins	Yes, sometimes	No	When i need something	Yes	No	Visit to pharmacy	Yes	Healthy eating الطعام الصحي	Strongly Disagree	Neutral	Neutral	Explanation on a level that can accommodate all levels of education status and people.
Male	Married	Expats arab	Bachelor بكالريوس	Non-Medical background غير طبية	Arabic, English	Independent Pharmacy صيدلية مستقلة	Yes	Less than 5 customers اقل من ٥	Refill regular medications	I acquired it right away.	Neutral محايد	Height of the prescription counter, Lack or no privacy area (counseling area), Appropriate light, visibility, and visual quality, Comfortable Pharmacy design and decoration, Comfortable waiting area, The pharmacist and the patient use the same language	No	No	No	Yes	Yes	No	Yes	Neutral	Yes	Yes	Yes	didn’t try لم اجرب	No	No	No	Agree	Agree	Neutral	Sometimes	Nearby location, Personality and knowledge of pharmacist (trust one of the pharmacist in an specific branch), Easy Waiting Times, Pricing and Discounts	Yes, all times	Yes	Enough كافي	5 mins	Yes, all times	Yes	Monthly	Yes	No	Visit to pharmacy	Yes	Smoking cessation التدخين, Healthy eating الطعام الصحي, Physical exercises ممارسة الرياضة, Diabetes السكر	Strongly Agree	Strongly Agree	Strongly Agree
Male	Single	Expats arab	Post graduate (Master / PhD) دراسات عليا	Medical background طبية	Arabic, English	Independent Pharmacy صيدلية مستقلة	Yes	Less than 5 customers اقل من ٥	Refill regular medications		Neutral محايد	Crowded and noisy environment at prescription area.	No	Yes	No	Yes	Yes	Yes	Yes	Neutral	No	No	Yes	didn’t try لم اجرب	No	No	Yes	Agree	Neutral	Disagree	Sometimes	Nearby location, Availability of specific medications	Yes, sometimes	Yes	Enough كافي	Less than 5 mins	Yes, sometimes	Yes	Monthly	No	Yes	Visit to pharmacy	No		Neutral	Disagree	Disagree
Male	Married	Expats arab	Bachelor بكالريوس	Non-Medical background غير طبية	Arabic, English	Chain pharmacy سلسلة صيدليات	Yes	Less than 5 customers اقل من ٥	Refill regular medications, To collect a prescription medication, Purchase a medical device (blood pressure monitoring device, blood sugar device, pregnancy kit...)	I spent some time waiting at the pharmacy.	Neutral محايد	Busy pharmacist who didn’t give enough counselling time for patients, The pharmacist and the patient use the same language,	No	Yes	No	Yes	Yes	Yes	No	Neutral	Yes	No	Yes	didn’t try لم اجرب	Yes	Yes	No	Agree	Agree	Neutral	Rarely	Nearby location, Insurance Coverage	Yes, sometimes	Yes	Enough كافي	Less than 5 mins	Yes, sometimes	No	When i need something	No	No	No difference	No	Healthy eating الطعام الصحي	Neutral	Neutral	Neutral
Male	Married	Expats arab	Bachelor بكالريوس	Non-Medical background غير طبية	Arabic, English	Chain pharmacy سلسلة صيدليات	Yes	Less than 5 customers اقل من ٥	Refill regular medications, To collect a prescription medication, Purchase over-the-counter (OTC) medications	I acquired it right away.	Agree اوافق	Height of the prescription counter, Crowded and noisy environment at prescription area.	No	Yes	No	Yes	Yes	No	Yes	Agree	Yes	Yes	Yes	didn’t try لم اجرب	No	No	No	Agree	Neutral	Disagree	Rarely	Nearby location, Personality and knowledge of pharmacist (trust one of the pharmacist in an specific branch), Easy Waiting Times, Insurance Coverage, Availability of specific medications	Yes, sometimes	Yes	Enough كافي	Less than 5 mins	Yes, sometimes	Yes	When i need something	Yes	No	Visit to pharmacy	Yes	BPH	Agree	Disagree	Neutral	Possibility of searching availabilty of medications
Male	Married	Expats arab	Post graduate (Master / PhD) دراسات عليا	Non-Medical background غير طبية	Arabic, English	Chain pharmacy سلسلة صيدليات	Yes	Less than 5 customers اقل من ٥	Refill regular medications, To collect a prescription medication, Seek advice and consultations from pharmacists, Purchase Personal care product (cosmetics, vitamins and minerals, contraceptives…)	I spent some time waiting at the pharmacy.	Agree اوافق	Height of the prescription counter, Crowded and noisy environment at prescription area.	No	Yes	Yes	Yes	Yes	No	Yes	Agree	Yes	Yes	Yes	Yes	No	No	No	Agree	Agree	Disagree	Never	Nearby location, Personality and knowledge of pharmacist (trust one of the pharmacist in an specific branch), Easy Waiting Times, Insurance Coverage, Pricing and Discounts	Yes, all times	Yes	Enough كافي	5 mins	Yes, all times	No	Monthly	Yes	No	Visit to pharmacy	No		Neutral	Agree	Agree
Male	Single	Expats arab	Bachelor بكالريوس	Non-Medical background غير طبية	Arabic, English	Chain pharmacy سلسلة صيدليات	No	Not sure/Don’t know	To collect a prescription medication, Purchase over-the-counter (OTC) medications, Purchase Personal care product (cosmetics, vitamins and minerals, contraceptives…), Purchase a medical device (blood pressure monitoring device, blood sugar device, pregnancy kit...)	I spent some time waiting at the pharmacy.	Neutral محايد	Crowded and noisy environment at prescription area., Lack or no privacy area (counseling area), Busy pharmacist who didn’t give enough counselling time for patients, The pharmacist and the patient use the same language	No	Yes	No	Yes	Yes	No	No	Disagree	Yes	No	Yes	didn’t try لم اجرب	No	Yes	No	Strongly agree	Neutral	Disagree	Rarely	Nearby location, Easy Waiting Times, Insurance Coverage, Pricing and Discounts, Availability of specific medications	Yes, sometimes	No	Not Enough غير كافي	More than 10 mins	Yes, sometimes	No	When i need something	Yes	No	Visit to pharmacy	No		Disagree	Disagree	Disagree	Implementation of AI and Machine learning applications
Male	Married	Expats arab	Bachelor بكالريوس	Non-Medical background غير طبية	Arabic, English	Independent Pharmacy صيدلية مستقلة	Yes	Less than 5 customers اقل من ٥	Refill regular medications, To collect a prescription medication, Health screenings: such as blood pressure checks, blood glucose monitoring, pulse oximeter	I acquired it right away.	Agree اوافق	Height of the prescription counter, Appropriate light, visibility, and visual quality, Comfortable Pharmacy design and decoration, Comfortable waiting area	No	Yes	No	Yes	Yes	Yes	Yes	Strongly agree	Yes	Yes	Yes	Yes	No	No	Yes	Neutral	Agree	Disagree	Sometimes	Nearby location, Personality and knowledge of pharmacist (trust one of the pharmacist in an specific branch), Easy Waiting Times, Insurance Coverage	Yes, all times	Yes	Enough كافي	10mins	Yes, all times	No	Every three months	Yes	No	Visit to pharmacy	Yes	Smoking cessation التدخين, Healthy eating الطعام الصحي, Physical exercises ممارسة الرياضة	Agree	Agree	Agree	لا شيء فقط الاستماع إلى المريض وأفضل الادوية له باقل الاضرار الجانبية
Male	Single	Expats arab	Bachelor بكالريوس	Non-Medical background غير طبية	Arabic, English	Chain pharmacy سلسلة صيدليات	Yes	Less than 5 customers اقل من ٥	Refill regular medications, To collect a prescription medication	I spent some time waiting at the pharmacy.	Neutral محايد	Height of the prescription counter, Crowded and noisy environment at prescription area., Busy pharmacist who didn’t give enough counselling time for patients	No	Yes	No	Yes	No	No	Yes	Neutral	Yes	Yes	Yes	Yes	No	No	No	Agree	Agree	Neutral	Rarely	Nearby location	Yes, sometimes	Yes	Enough كافي	More than 10 mins	Yes, sometimes	No	Every three months	Yes	No	Visit to pharmacy	No		Neutral	Neutral	Neutral
Male	Married	Expats arab	Bachelor بكالريوس	Non-Medical background غير طبية	Arabic, English	Chain pharmacy سلسلة صيدليات	Yes	Less than 5 customers اقل من ٥			Neutral محايد	Height of the prescription counter, Comfortable waiting area	No	Yes	Yes	Yes	Yes	Yes	Yes		Yes	Yes	Yes	didn’t try لم اجرب	No	No	Yes	Agree	Agree	Disagree	Always	Nearby location, Easy Waiting Times, Availability of specific medications	Yes, all times	Yes	Enough كافي	5 mins	Yes, sometimes	No	When i need something	Yes	No	Visit to pharmacy	Yes	Healthy eating الطعام الصحي, Physical exercises ممارسة الرياضة,	Neutral	Agree	Neutral
Male	Married	Expats arab	Bachelor بكالريوس	Non-Medical background غير طبية	Arabic, English	Independent Pharmacy صيدلية مستقلة	Yes	5 - 15 customers	Refill regular medications, Seek advice and consultations from pharmacists, Purchase Personal care product (cosmetics, vitamins and minerals, contraceptives…)	I acquired it right away.	Neutral محايد	Crowded and noisy environment at prescription area.	No	Yes	Yes	Yes	Yes	Yes	Yes	Strongly agree	Yes	Yes	Yes	Yes	No	No	Yes	Strongly disagree	Strongly agree	Strongly Disagree	Always	Nearby location, Personality and knowledge of pharmacist (trust one of the pharmacist in an specific branch), Easy Waiting Times, Insurance Coverage, Pricing and Discounts, Availability of specific medications	Yes, all times	Yes	Enough كافي	More than 10 mins	Yes, all times	No	Weekly	Yes	No	Visit to pharmacy	Yes	Healthy eating الطعام الصحي, Physical exercises ممارسة الرياضة	Strongly Agree	Strongly Agree	Strongly Agree
Male	Married	Expats arab	Bachelor بكالريوس	Non-Medical background غير طبية	Arabic, English	Chain pharmacy سلسلة صيدليات	Yes	More than 25 customers اكثر من ٢٥	Refill regular medications	I spent some time waiting at the pharmacy.	Agree اوافق	Height of the prescription counter	No	Yes	No	Yes	Yes	Yes	Yes	Strongly agree	Yes	Yes	Yes	Yes	No	No	Yes	Strongly disagree	Strongly agree	Strongly Disagree	Often	Personality and knowledge of pharmacist (trust one of the pharmacist in an specific branch), Additional Services (blood pressure, glucose, pulse measures)	Yes, all times	Yes	Enough كافي	10mins	Yes, all times	Yes	Every three months	Yes	No	Visit to pharmacy	Yes	Physical exercises ممارسة الرياضة	Strongly Agree	Strongly Agree	Agree	Try to cover provide all the medicines as as they can
Male	Married	Expats arab	Bachelor بكالريوس	Non-Medical background غير طبية	Arabic, English	Independent Pharmacy صيدلية مستقلة	No	Less than 5 customers اقل من ٥	To collect a prescription medication	I acquired it right away.	Neutral محايد	Height of the prescription counter, Busy pharmacist who didn’t give enough counselling time for patients	No	Yes	No	Yes	No	No	Yes	Disagree	Yes	Yes	Yes	didn’t try لم اجرب	No	No	No	Agree	Neutral	Neutral	Never	Nearby location		No	Not Enough غير كافي	5 mins	Yes, sometimes	No	When i need something	Yes	No	Visit to pharmacy	No		Strongly Disagree	Strongly disagree	Strongly Disagree
Male	Married	Expats arab	Bachelor بكالريوس	Non-Medical background غير طبية	Arabic, English	Chain pharmacy سلسلة صيدليات	Yes	5 - 15 customers	Refill regular medications, To collect a prescription medication, Seek advice and consultations from pharmacists	I arrived later to pick it up.	Neutral محايد	Lack or no privacy area (counseling area), Busy pharmacist who didn’t give enough counselling time for patients	No	Yes	Yes	Yes	Yes	Yes	Yes	Agree	Yes	Yes	Yes	didn’t try لم اجرب	No	No	No	Agree	Agree	Disagree	Sometimes	Nearby location, Easy Waiting Times	Yes, all times	Yes	Enough كافي	Less than 5 mins	Yes, all times	Yes	Every three months	Yes	No	Visit to pharmacy	No		Neutral	Agree	Agree
Male	Married	Expats arab	Bachelor بكالريوس	Non-Medical background غير طبية	Arabic	Chain pharmacy سلسلة صيدليات	No	No one, just me لا احد فقط انا	Refill regular medications	I acquired it right away.	Neutral محايد	The pharmacist and the patient use the same language	No	Yes	Yes	Yes	Yes	Yes	Yes	Agree	Yes	Yes	Yes	Yes	No	No	No	Neutral	Strongly agree	Disagree	Never	Nearby location, Easy Waiting Times	Yes, all times	Yes	Enough كافي	10mins	Yes, all times	No	Every three months	Yes	No	Visit to pharmacy	No		Neutral	Neutral	Neutral
Male	Married	Expats arab	Bachelor بكالريوس	Non-Medical background غير طبية	Arabic, English	Independent Pharmacy صيدلية مستقلة	Yes	Less than 5 customers اقل من ٥	To collect a prescription medication, Purchase a medical device (blood pressure monitoring device, blood sugar device, pregnancy kit...)	I acquired it right away.	Neutral محايد	Comfortable waiting area, Busy pharmacist who didn’t give enough counselling time for patients	No	No	Yes	Yes	Yes	No	No	Disagree	Yes	Yes	Yes	Yes	No	Yes	Yes	Disagree	Agree	Disagree	Always	Easy Waiting Times, Additional Services (blood pressure, glucose, pulse measures)	Yes, all times	Yes	Enough كافي	Less than 5 mins	Yes, all times	No	When i need something	Yes	No	Visit to pharmacy	Yes	Healthy eating الطعام الصحي, Physical exercises ممارسة الرياضة	Strongly Agree	Strongly Agree	Strongly Agree	الاسراع في الحصول علي موافقة التأمين وتوفير مساحة للانتظار
Male	Single	Local	Bachelor بكالريوس	Non-Medical background غير طبية	Arabic, English	Chain pharmacy سلسلة صيدليات	Yes	5 - 15 customers	Refill regular medications, To collect a prescription medication	I spent some time waiting at the pharmacy.	Neutral محايد	Comfortable Pharmacy design and decoration, Comfortable waiting area, The pharmacist and the patient use the same language	No	Yes	No	Yes	No	No	Yes	Strongly agree	Yes	No	Yes	No	No	Yes	No	Neutral	Neutral	Disagree	Never	Nearby location, Easy Waiting Times, Availability of specific medications	Yes, sometimes	Yes	Enough كافي	5 mins	Yes, sometimes	No	Monthly	Yes	Yes	No difference	No		Neutral	Strongly disagree	Strongly Disagree
Male	Married	Expats arab	Bachelor بكالريوس	Non-Medical background غير طبية	Arabic, English	Chain pharmacy سلسلة صيدليات	Yes	Less than 5 customers اقل من ٥	Refill regular medications	I acquired it right away.	Disagree لا اوافق	Busy pharmacist who didn’t give enough counselling time for patients	No	Yes	No	Yes	Yes	Yes	Yes	Neutral	Yes	Yes	Yes	didn’t try لم اجرب	No	No	Yes	Neutral	Agree	Disagree	Sometimes	Nearby location, Pricing and Discounts, Availability of specific medications	Yes, all times	Yes	Enough كافي	Less than 5 mins	Yes, sometimes	No	Monthly	No	Yes	Visit to pharmacy	No		Neutral	Neutral	Agree	To increase the No. of pharmacists in each pharmacy
Male	Married	Expats arab	Bachelor بكالريوس	Non-Medical background غير طبية	Arabic, English	Independent Pharmacy صيدلية مستقلة	Yes	Less than 5 customers اقل من ٥	Refill regular medications, To collect a prescription medication, Seek advice and consultations from pharmacists, Purchase Personal care product (cosmetics, vitamins and minerals, contraceptives…)	I acquired it right away.	Neutral محايد	Lack or no privacy area (counseling area), Busy pharmacist who didn’t give enough counselling time for patients	No	Yes	Yes	Yes	Yes	Yes	Yes	Agree	Yes	Yes	Yes	didn’t try لم اجرب	No	No	Yes	Agree	Agree	Strongly Disagree	Sometimes	Nearby location, Personality and knowledge of pharmacist (trust one of the pharmacist in an specific branch), Easy Waiting Times, Additional Services (blood pressure, glucose, pulse measures), Insurance Coverage, Pricing and Discounts	Yes, all times	Yes	Enough كافي	Less than 5 mins	Yes, all times	No	Monthly	Yes	No	Visit to pharmacy	Yes	Smoking cessation التدخين, Physical exercises ممارسة الرياضة	Agree	Agree	Agree
Male	Single	Expats arab	Bachelor بكالريوس	Non-Medical background غير طبية	Arabic, English	Chain pharmacy سلسلة صيدليات	No	Less than 5 customers اقل من ٥	Purchase over-the-counter (OTC) medications		Neutral محايد	Height of the prescription counter, Crowded and noisy environment at prescription area., Lack or no privacy area (counseling area), Busy pharmacist who didn’t give enough counselling time for patients	No	Yes	No	Yes	Yes	Yes	Yes	Agree	Yes	Yes	Yes	didn’t try لم اجرب	No	No	No	Disagree	Agree	Disagree	Rarely	Nearby location, Personality and knowledge of pharmacist (trust one of the pharmacist in an specific branch), Easy Waiting Times, Insurance Coverage, Availability of specific medications	Yes, all times	Yes	Enough كافي	5 mins	Yes, all times	No	Monthly	Yes	No	Visit to pharmacy	Yes	Healthy eating الطعام الصحي, Physical exercises ممارسة الرياضة	Agree	Agree	Agree	تبادل الخبرات
Male	Married	Expats arab	Bachelor بكالريوس	Non-Medical background غير طبية	Arabic, English	Chain pharmacy سلسلة صيدليات	Yes	Less than 5 customers اقل من ٥	To collect a prescription medication	I spent some time waiting at the pharmacy.	Neutral محايد	Height of the prescription counter, Lack or no privacy area (counseling area), The pharmacist and the patient use the same language	No	Yes		Yes	Yes	Yes	Yes	Agree	Yes	Yes	Yes	Yes	No	No	Yes	Neutral	Neutral	Disagree	Sometimes	Nearby location, Easy Waiting Times, Availability of specific medications		Yes	Enough كافي	5 mins	Yes, all times	Yes	Weekly	Yes		Visit to pharmacy	Yes	Healthy eating الطعام الصحي, Physical exercises ممارسة الرياضة	Agree	Neutral	Strongly Agree
Male	Married	Expats arab	Bachelor بكالريوس	Non-Medical background غير طبية	Arabic	Chain pharmacy سلسلة صيدليات	Yes	Less than 5 customers اقل من ٥	To collect a prescription medication	I spent some time waiting at the pharmacy.	Neutral محايد	Comfortable Pharmacy design and decoration	No	Yes	No	Yes	Yes	Yes	Yes	Agree	Yes	Yes	Yes	Yes	No	No	Yes	Disagree	Neutral	Disagree	Never	Easy Waiting Times, Pricing and Discounts	Yes, sometimes	Yes	Enough كافي	5 mins	Yes, all times	Yes	Every three months	Yes	No	Visit to pharmacy	No	Physical exercises ممارسة الرياضة, Diabetes السكر	Disagree	Disagree	Disagree	نشرة مكتوبه مع كل مره يصرف في٨ا الدواء للامراض المزمنه خاصه بالاكل الصحي للمرض المزمن
Male	Married	Expats arab	Bachelor بكالريوس	Non-Medical background غير طبية	Arabic, English	Chain pharmacy سلسلة صيدليات	No	Not sure/Don’t know	To collect a prescription medication,	I spent some time waiting at the pharmacy.	Neutral محايد		No	Yes	Yes	Yes	Yes	Yes	Yes	Neutral	Yes	Yes	Yes	Yes	No	No	Yes	Neutral	Agree	Disagree	Rarely	Nearby location	Yes, sometimes	Yes	Enough كافي	10mins	Yes, sometimes	Yes	Every three months	Yes	No	No difference	Yes		Agree	Agree	Agree	مرونة فى التعامل
Male	Married	Expats arab	Bachelor بكالريوس	Non-Medical background غير طبية	Arabic, English	Chain pharmacy سلسلة صيدليات	Yes	Less than 5 customers اقل من ٥	Refill regular medications, To collect a prescription medication, Health screenings: such as blood pressure checks, blood glucose monitoring, pulse oximeter	I spent some time waiting at the pharmacy.	Neutral محايد	Height of the prescription counter, Crowded and noisy environment at prescription area., Lack or no privacy area (counseling area), Busy pharmacist who didn’t give enough counselling time for patients	No	Yes	Yes	Yes	Yes	Yes	Yes	Agree	Yes	Yes	Yes	Yes	Yes	Yes	Yes	Disagree	Agree	Disagree	Sometimes	Nearby location, Easy Waiting Times, Insurance Coverage	Yes, sometimes	Yes	Enough كافي	5 mins	Yes, sometimes	No	Every three months	Yes	No	Visit to pharmacy	Yes	Smoking cessation التدخين, Physical exercises ممارسة الرياضة	Agree	Agree	Agree	Paying attention, speed, and priority to serving the patient according to his degree of pain and need for service as Effective communication skills facilitate accurate identifications of patient's problems, improvement of the level of patient's satisfaction with the care,
Female	Married	Expats arab	Bachelor بكالريوس	Non-Medical background غير طبية	Arabic, English	Chain pharmacy سلسلة صيدليات	Yes	5 - 15 customers	Refill regular medications, To collect a prescription medication	I acquired it right away.	Agree اوافق	Comfortable waiting area	No	Yes	No	Yes	Yes	Yes	Yes	Agree	Yes	Yes	Yes	didn’t try لم اجرب	No	No	No	Disagree	Agree	Disagree	Rarely	Easy Waiting Times, Insurance Coverage	Yes, sometimes	Yes	Enough كافي	5 mins	Yes, sometimes	No	Every three months	Yes	No	Visit to pharmacy	No		Neutral	Neutral	Neutral	اختيار صيادلة يتحدثون لغات مختلفة ولديهم مهارات تواصل فعال عالية
Male	Married	Expats arab	Bachelor بكالريوس	Non-Medical background غير طبية	Arabic, English	Chain pharmacy سلسلة صيدليات	Yes	5 - 15 customers	To collect a prescription medication	I spent some time waiting at the pharmacy.	Disagree لا اوافق	Lack or no privacy area (counseling area), Busy pharmacist who didn’t give enough counselling time for patients	No	Yes	No	Yes	No	Yes	No	Disagree	Yes	No	Yes	No	Yes	Yes	No	Strongly agree	Neutral	Neutral	Often	Nearby location, Easy Waiting Times, Insurance Coverage	Yes, sometimes	No	Not Enough غير كافي	Less than 5 mins	Yes, sometimes	No	Every six months	No	No	Visit to pharmacy	No		Neutral	Agree	Neutral	زيادة عدد الصيادلة والكاونترات
Male	Single	Local		Non-Medical background غير طبية	Arabic, English	Chain pharmacy سلسلة صيدليات	No	Less than 5 customers اقل من ٥	To collect a prescription medication	I spent some time waiting at the pharmacy.			No		Yes	Yes	Yes	Yes	Yes		Yes	Yes	Yes	didn’t try لم اجرب	No	No	No	Strongly agree	Strongly agree	Strongly Disagree	Sometimes	Nearby location, Easy Waiting Times, Insurance Coverage	Yes, all times	Yes	Enough كافي	5 mins	Yes, all times	No	When i need something	Yes	No	Visit to pharmacy	No		Strongly Agree		Neutral	وجود مكان خاص للاستشاره والتحدث عن مرض او معناه خاصه وحساسه
Male	Married	Expats arab	Bachelor بكالريوس	Non-Medical background غير طبية	Arabic, English	Chain pharmacy سلسلة صيدليات	Yes	5 - 15 customers	Refill regular medications	I acquired it right away.	Strongly disagree لا اوافق بشدة	Lack or no privacy area (counseling area), Comfortable waiting area, Busy pharmacist who didn’t give enough counselling time for patients, The pharmacist and the patient use the same language	Yes	No	No	Yes	Yes	Yes	No	Agree	Yes	No	Yes	Yes	No	No	Yes	Disagree	Agree	Strongly Disagree	Rarely	Nearby location, Easy Waiting Times, Insurance Coverage, Availability of specific medications	Yes, all times	Yes	Not Enough غير كافي	5 mins	Yes, sometimes	Yes	Every three months	Yes	No	Visit to pharmacy	Yes	Healthy eating الطعام الصحي, Physical exercises ممارسة الرياضة, Hypertension الضغط المرتفع, Diabetes السكر	Agree	Agree	Disagree	زيادة نسبة الصيادله العرب
Male	Single	Local	Bachelor بكالريوس	Non-Medical background غير طبية	Arabic, English	Chain pharmacy سلسلة صيدليات	No	Less than 5 customers اقل من ٥			Agree اوافق	Comfortable waiting area	No	No	No	Yes	Yes	No	Yes	Neutral	Yes	No	Yes	didn’t try لم اجرب	No	No	No	Agree	Neutral	Disagree	Sometimes	Nearby location	Yes, sometimes	No	Not Enough غير كافي	Less than 5 mins	Yes, sometimes	Yes	When i need something	No	No	Visit to pharmacy	No		Neutral	Disagree	Disagree
Male	Married	Expats arab	Bachelor بكالريوس	Non-Medical background غير طبية	Arabic	Independent Pharmacy صيدلية مستقلة	Yes	No one, just me لا احد فقط انا	Seek advice and consultations from pharmacists	I acquired it right away.	Agree اوافق	Crowded and noisy environment at prescription area., Lack or no privacy area (counseling area), Appropriate light, visibility, and visual quality, Comfortable Pharmacy design and decoration, Busy pharmacist who didn’t give enough counselling time for patients	No	Yes	No	Yes	Yes	Yes	Yes	Agree	Yes	Yes	Yes	Yes	Yes	No	Yes	Agree	Agree	Neutral	Never	Nearby location	Yes, sometimes	Yes	Enough كافي	Less than 5 mins	Yes, all times	Yes	Weekly	Yes	Yes	Visit to pharmacy	Yes	Healthy eating الطعام الصحي, Physical exercises ممارسة الرياضة	Agree	Agree	Agree
Male	Married	Local	Bachelor بكالريوس	Non-Medical background غير طبية	Arabic, English	Independent Pharmacy صيدلية مستقلة	Yes	5 - 15 customers	Refill regular medications, To collect a prescription medication	I acquired it right away.	Agree اوافق	The pharmacist and the patient use the same language	No	Yes	No	Yes	Yes	Yes	Yes	Disagree	Yes	Yes	Yes	didn’t try لم اجرب	No	No	Yes	Strongly agree	Agree	Disagree	Sometimes	Nearby location	Yes, all times	Yes	Enough كافي	Less than 5 mins	Yes, all times	No	Yearly	Yes	No	Visit to pharmacy	Yes	Healthy eating الطعام الصحي, Physical exercises ممارسة الرياضة	Neutral	Agree	Agree	ربما تخصيص مكان كغرفة او وضع سماعة هاتف للتواصل بين الاثنين لاعطاء خصوصية بشكل اكبر
Male	Married	Expats arab	High school المدرسة الثانوية	Non-Medical background غير طبية	Arabic	Chain pharmacy سلسلة صيدليات	No	Less than 5 customers اقل من ٥	Refill regular medications	I acquired it right away.	Agree اوافق		No	Yes	No	Yes	Yes	Yes	Yes	Agree	Yes	Yes	Yes	didn’t try لم اجرب	Yes	No	Yes	Neutral	Agree	Strongly Agree	Always	Nearby location, Easy Waiting Times	Yes, all times	Yes	Enough كافي	5 mins	Yes, all times	No	Monthly	Yes	No	Visit to pharmacy	Yes	Physical exercises ممارسة الرياضة	Agree	Agree	Agree
Male	Married	Expats arab	Bachelor بكالريوس	Non-Medical background غير طبية	Arabic, English		No	Not sure/Don’t know	To collect a prescription medication, Purchase Personal care product (cosmetics, vitamins and minerals, contraceptives…), Purchase a medical device (blood pressure monitoring device, blood sugar device, pregnancy kit...)	I spent some time waiting at the pharmacy.	Agree اوافق	Height of the prescription counter, Comfortable waiting area, Busy pharmacist who didn’t give enough counselling time for patients, The pharmacist and the patient use the same language	Yes	No	No	Yes	Yes	Yes	Yes	Agree	Yes	Yes	Yes	Yes	No	No	Yes	Neutral	Agree	Disagree	Often	Nearby location, Personality and knowledge of pharmacist (trust one of the pharmacist in an specific branch), Easy Waiting Times, Insurance Coverage, Pricing and Discounts, Availability of specific medications	Yes, all times	Yes	Enough كافي	5 mins	Yes, sometimes	No	Every three months	Yes	No	No difference	Yes	Smoking cessation التدخين, Physical exercises ممارسة الرياضة	Neutral	Agree	Agree
Male	Married	Expats arab	High school المدرسة الثانوية	Non-Medical background غير طبية	Arabic	Chain pharmacy سلسلة صيدليات	No	Less than 5 customers اقل من ٥	Refill regular medications	I acquired it right away.	Agree اوافق	Height of the prescription counter	No	Yes	Yes	Yes	Yes	Yes	Yes	Agree	Yes	Yes	Yes	Yes	No	No	Yes	Neutral	Agree	Agree	Always	Nearby location, Easy Waiting Times	Yes, all times	Yes	Enough كافي	5 mins	Yes, all times	No	Monthly	Yes	No	Visit to pharmacy	Yes	Physical exercises ممارسة الرياضة	Agree	Agree	Agree	اللغة
Male	Married	Expats arab	Post graduate (Master / PhD) دراسات عليا	Non-Medical background غير طبية	Arabic, English	Chain pharmacy سلسلة صيدليات	Yes	Less than 5 customers اقل من ٥	To collect a prescription medication, Purchase Personal care product (cosmetics, vitamins and minerals, contraceptives…)	I spent some time waiting at the pharmacy.	Neutral محايد	Height of the prescription counter, Comfortable waiting area, Busy pharmacist who didn’t give enough counselling time for patients	Yes	Yes	No	Yes	Yes	No	Yes	Agree	Yes	Yes	Yes	didn’t try لم اجرب	No	No	Yes	Neutral	Neutral	Disagree	Sometimes	Nearby location, Easy Waiting Times, Insurance Coverage, Pricing and Discounts	Yes, all times	Yes	Enough كافي	10mins	Yes, all times	Yes	Monthly	No	No	Visit to pharmacy	No		Disagree	Agree	Neutral
Male	Single	Expats arab	Bachelor بكالريوس	Non-Medical background غير طبية	Arabic, English	Chain pharmacy سلسلة صيدليات	Yes	Less than 5 customers اقل من ٥	Purchase over-the-counter (OTC) medications	I acquired it right away.	Disagree لا اوافق	Crowded and noisy environment at prescription area., Lack or no privacy area (counseling area), Comfortable Pharmacy design and decoration, Busy pharmacist who didn’t give enough counselling time for patients	No	Yes	No	Yes	Yes	Yes	Yes	Neutral	Yes	Yes	Yes	didn’t try لم اجرب	No	No	No	Agree	Agree	Disagree	Rarely	Nearby location, Personality and knowledge of pharmacist (trust one of the pharmacist in an specific branch), Easy Waiting Times, Insurance Coverage, Availability of specific medications	Yes, all times	Yes	Enough كافي	5 mins	Yes, sometimes	No	Every three months	Yes	Yes	No difference	No		Neutral	Agree	Disagree
Male	Married	Expats arab	Post graduate (Master / PhD) دراسات عليا	Non-Medical background غير طبية	Arabic	Chain pharmacy سلسلة صيدليات	Yes	Less than 5 customers اقل من ٥	To collect a prescription medication	I spent some time waiting at the pharmacy.	Neutral محايد	Appropriate light, visibility, and visual quality	No	Yes	Yes	Yes	Yes	Yes	Yes	Agree	Yes	Yes	Yes	Yes	No	No	Yes	Agree	Strongly agree	Strongly Agree	Sometimes	Easy Waiting Times	Yes, all times	Yes	Enough كافي	Less than 5 mins	Yes, all times	No	Monthly	Yes		Visit to pharmacy	No	Healthy eating الطعام الصحي, Physical exercises ممارسة الرياضة	Neutral	Agree	Agree
Male	Married	Expats arab	High school المدرسة الثانوية	Non-Medical background غير طبية	Arabic, English	Independent Pharmacy صيدلية مستقلة	Yes	Less than 5 customers اقل من ٥	Refill regular medications, Seek advice and consultations from pharmacists	I spent some time waiting at the pharmacy.	Neutral محايد	Comfortable waiting area	No	Yes	No	Yes	Yes	Yes	No	Disagree	Yes	Yes	Yes	No	No	No	Yes	Agree	Strongly agree	Strongly Disagree	Rarely	Nearby location, Personality and knowledge of pharmacist (trust one of the pharmacist in an specific branch), Easy Waiting Times, Insurance Coverage, Availability of specific medications	Yes, all times	Yes	Enough كافي	Less than 5 mins	Yes, all times	Yes	Every three months	Yes	No	Visit to pharmacy	No		Agree	Agree	Strongly Agree
Male	Married	Expats arab	Post graduate (Master / PhD) دراسات عليا	Non-Medical background غير طبية	Arabic, English	Chain pharmacy سلسلة صيدليات	Yes	Less than 5 customers اقل من ٥	To collect a prescription medication	I spent some time waiting at the pharmacy.	Neutral محايد	Lack or no privacy area (counseling area), Comfortable Pharmacy design and decoration, Comfortable waiting area	No	Yes	Yes	Yes	Yes	Yes	Yes	Agree	Yes	Yes	Yes	Yes	No	No	Yes	Strongly agree	Agree	Disagree	Never	Nearby location, Easy Waiting Times, Insurance Coverage	Yes, all times	Yes	Enough كافي	5 mins	Yes, all times	No	When i need something	Yes	No	Visit to pharmacy	No		Neutral	Strongly Agree	Agree
Female	Single	Expats arab	Bachelor بكالريوس	Medical background طبية	Arabic, English	Chain pharmacy سلسلة صيدليات	Yes	5 - 15 customers	Purchase over-the-counter (OTC) medications, Purchase Personal care product (cosmetics, vitamins and minerals, contraceptives…)	I spent some time waiting at the pharmacy.	Neutral محايد	Height of the prescription counter, Crowded and noisy environment at prescription area., Lack or no privacy area (counseling area), Appropriate light, visibility, and visual quality, Comfortable Pharmacy design and decoration, Comfortable waiting area, Busy pharmacist who didn’t give enough counselling time for patients, The pharmacist and the patient use the same language	No	No	Yes	Yes	Yes	Yes	Yes	Neutral	Yes	Yes	Yes	didn’t try لم اجرب	No	No	Yes	Neutral	Agree	Neutral	Rarely	Nearby location, Personality and knowledge of pharmacist (trust one of the pharmacist in an specific branch), Insurance Coverage, Pricing and Discounts, Availability of specific medications	Yes, sometimes	Yes	Enough كافي	10mins	Yes, sometimes	No	Every three months	Yes	No	Visit to pharmacy	Yes	Healthy eating الطعام الصحي, Physical exercises ممارسة الرياضة, Hypertension الضغط المرتفع, Diabetes السكر, Contraceptives موانع الحمل	Agree	Agree	Neutral
Male	Married	Expats arab	Post graduate (Master / PhD) دراسات عليا	Non-Medical background غير طبية	Arabic, English	Chain pharmacy سلسلة صيدليات	Yes	Less than 5 customers اقل من ٥	To collect a prescription medication	I spent some time waiting at the pharmacy.	Neutral محايد	Height of the prescription counter, Crowded and noisy environment at prescription area.	No	Yes	Yes	Yes	Yes	Yes	Yes	Neutral	Yes	Yes	Yes	Yes	No	No	Yes	Neutral	Agree	Disagree	Sometimes	Nearby location, Personality and knowledge of pharmacist (trust one of the pharmacist in an specific branch), Easy Waiting Times	Yes, all times	Yes	Enough كافي	10mins	Yes, all times	No	When i need something	No	Yes	Visit to pharmacy	No		Neutral	Agree	Neutral
Male	Single	Local	Bachelor بكالريوس	Non-Medical background غير طبية	Arabic, English	Chain pharmacy سلسلة صيدليات	Yes	Less than 5 customers اقل من ٥	Purchase over-the-counter (OTC) medications, Seek advice and consultations from pharmacists		Disagree لا اوافق	Comfortable waiting area, Busy pharmacist who didn’t give enough counselling time for patients	No	No	No	Yes	Yes	No	Yes	Neutral	Yes	No	Yes	No	No	No	Yes	Agree	Agree	Disagree	Always	Nearby location, Easy Waiting Times, Insurance Coverage, Pricing and Discounts	Yes, sometimes	Yes	Enough كافي	5 mins	Yes, sometimes	No	Every three months	Yes	No	Visit to pharmacy	Yes	Healthy eating الطعام الصحي, Physical exercises ممارسة الرياضة	Agree	Strongly Agree	Strongly Agree
Male	Married	Expats arab	Bachelor بكالريوس	Non-Medical background غير طبية	Arabic, English, French	Chain pharmacy سلسلة صيدليات	Yes	5 - 15 customers	To collect a prescription medication, Purchase Personal care product (cosmetics, vitamins and minerals, contraceptives…)	I acquired it right away.	Disagree لا اوافق	Lack or no privacy area (counseling area)	No	Yes	No	No	Yes	No	No	Agree	Yes	No	Yes	No	No	Yes	Yes	Agree	Agree	Disagree	Sometimes	Nearby location, Easy Waiting Times, Insurance Coverage, Availability of specific medications	Yes, all times	Yes	Enough كافي	10mins	Yes, all times	No	Every three months	No	No	Visit to pharmacy	Yes	Healthy eating الطعام الصحي, Physical exercises ممارسة الرياضة	Agree	Disagree	Agree
Male	Single	Expats arab	Bachelor بكالريوس	Non-Medical background غير طبية	Arabic, English	Independent Pharmacy صيدلية مستقلة			To collect a prescription medication, Purchase over-the-counter (OTC) medications	I acquired it right away.	Neutral محايد	Crowded and noisy environment at prescription area.	No	No	No	Yes	Yes	Yes	Yes	Neutral	Yes	Yes	Yes	No	No	Yes	No	Neutral	Agree	Neutral	Sometimes	Nearby location, Personality and knowledge of pharmacist (trust one of the pharmacist in an specific branch), Pricing and Discounts	Yes, sometimes	Yes	Enough كافي	More than 10 mins	Yes, all times	No	When i need something	Yes	No	No difference	No			Agree	Neutral	For Chain Pharmacies: To have access to the patient's file in order to check if his/her insurance covers the medicine mentioned in the prescription. That way, the patient would not have to wait for the pharmacists to make their calls to the insurance company and keep the patients waiting until they get a reply from the insurance company.
Female	Married	Expats arab	Bachelor بكالريوس	Non-Medical background غير طبية	Arabic, English	Chain pharmacy سلسلة صيدليات	Yes	5 - 15 customers	To collect a prescription medication	I arrived later to pick it up.	Neutral محايد	The pharmacist and the patient use the same language	Yes	Yes	No	Yes	Yes	Yes	Yes	Agree	Yes	Yes	Yes	Yes	No	No	Yes	Disagree	Agree	Disagree	Never	Personality and knowledge of pharmacist (trust one of the pharmacist in an specific branch)	Yes, sometimes	Yes	Enough كافي	Less than 5 mins	Yes, sometimes	No	When i need something	Yes	No	No difference	No	Healthy eating الطعام الصحي, Physical exercises ممارسة الرياضة	Disagree	Agree	Agree
Male	Married	Expats arab	Bachelor بكالريوس	Non-Medical background غير طبية	Arabic, English	Independent Pharmacy صيدلية مستقلة	Yes	Less than 5 customers اقل من ٥	Refill regular medications, To collect a prescription medication, Purchase Personal care product (cosmetics, vitamins and minerals, contraceptives…)	I spent some time waiting at the pharmacy.	Agree اوافق	Lack or no privacy area (counseling area)	No	Yes	No	Yes	Yes	Yes	Yes	Agree	Yes	Yes	Yes	Yes	No	No	Yes	Agree	Agree	Disagree	Sometimes	Nearby location	Yes, sometimes	Yes	Enough كافي	Less than 5 mins	Yes, all times	Yes	Every three months	Yes	Yes	Visit to pharmacy	No	Diabetes السكر	Agree	Neutral	Neutral	اعطاء صلاحية التشخيص للاعراض الخفيفة
Male	Single	Expats arab	High school المدرسة الثانوية	Non-Medical background غير طبية	Arabic, English	Independent Pharmacy صيدلية مستقلة	Yes	16-25 customers	Refill regular medications, Seek advice and consultations from pharmacists, Purchase Personal care product (cosmetics, vitamins and minerals, contraceptives…), Health screenings: such as blood pressure checks, blood glucose monitoring, pulse oximeter	I spent some time waiting at the pharmacy.	Neutral محايد	Crowded and noisy environment at prescription area., Lack or no privacy area (counseling area), Appropriate light, visibility, and visual quality, Comfortable waiting area, Busy pharmacist who didn’t give enough counselling time for patients	No	No	Yes	Yes	Yes	Yes	Yes	Disagree	Yes	No	Yes	didn’t try لم اجرب	No	No	Yes	Neutral	Agree	Disagree	Often	Nearby location, Personality and knowledge of pharmacist (trust one of the pharmacist in an specific branch), Easy Waiting Times, Additional Services (blood pressure, glucose, pulse measures), Insurance Coverage, Pricing and Discounts, Availability of specific medications	Yes, all times	Yes	Enough كافي	5 mins	Yes, sometimes	No	When i need something	Yes	No	Visit to pharmacy	Yes	Healthy eating الطعام الصحي, Physical exercises ممارسة الرياضة, Hypertension الضغط المرتفع	Agree	Agree	Agree	Nothing I’m happy with the efforts & appreciate it
Male	Married	Expats arab	Bachelor بكالريوس	Non-Medical background غير طبية	Arabic, English	Chain pharmacy سلسلة صيدليات	Yes	Less than 5 customers اقل من ٥	To collect a prescription medication, Purchase Personal care product (cosmetics, vitamins and minerals, contraceptives…)	I acquired it right away.	Neutral محايد	Lack or no privacy area (counseling area), Busy pharmacist who didn’t give enough counselling time for patients	Yes	Yes	No	Yes	Yes	Yes	Yes	Agree	Yes	Yes	Yes	Yes	Yes	No	Yes	Strongly agree	Neutral	Agree	Sometimes	Nearby location, Insurance Coverage, Pricing and Discounts	Yes, sometimes	No	Enough كافي	5 mins	Yes, sometimes	No	When i need something	Yes	No	Visit to pharmacy	No		Disagree	Disagree	Disagree
Male	Married	Expats arab	Post graduate (Master / PhD) دراسات عليا	Non-Medical background غير طبية	Arabic, English	Independent Pharmacy صيدلية مستقلة	No	Less than 5 customers اقل من ٥	Refill regular medications, To collect a prescription medication	I acquired it right away.	Neutral محايد	Lack or no privacy area (counseling area)	No	Yes	Yes	Yes	Yes	Yes	Yes	Neutral	Yes	Yes	Yes	didn’t try لم اجرب	No	No	No	Neutral	Agree	Agree	Never	Personality and knowledge of pharmacist (trust one of the pharmacist in an specific branch), Easy Waiting Times, Insurance Coverage	Yes, all times	Yes	Enough كافي	More than 10 mins	Yes, sometimes	Yes	Monthly	Yes	No		No	Hypertension الضغط المرتفع, Diabetes السكر	Neutral	Agree	Agree
Male	Single	Expats arab	Bachelor بكالريوس	Non-Medical background غير طبية	Arabic, English	Chain pharmacy سلسلة صيدليات	Yes	No one, just me لا احد فقط انا	To collect a prescription medication	I spent some time waiting at the pharmacy.	Disagree لا اوافق	Height of the prescription counter, The pharmacist and the patient use the same language	Yes	Yes	No	Yes	Yes	No	Yes	Neutral	Yes	Yes	Yes	didn’t try لم اجرب	No	No	No	Agree				Nearby location, Easy Waiting Times	Yes, sometimes	No	Enough كافي	Less than 5 mins	Yes, sometimes	No	When i need something	Yes	No	Visit to pharmacy	No		Disagree	Agree	Neutral
Female	Single	Expats arab	Bachelor بكالريوس	Medical background طبية	Arabic, English	Chain pharmacy سلسلة صيدليات	Yes	Less than 5 customers اقل من ٥	To collect a prescription medication, Purchase over-the-counter (OTC) medications	I acquired it right away.	Neutral محايد	Crowded and noisy environment at prescription area.	No	Yes	Yes	Yes	Yes	Yes	Yes	Agree	Yes	Yes	Yes	Yes	No	No	Yes	Disagree	Agree	Disagree	Sometimes	Personality and knowledge of pharmacist (trust one of the pharmacist in an specific branch), Insurance Coverage	Yes, all times	Yes	Enough كافي	5 mins	Yes, all times	No	Every three months	No	No	Visit to pharmacy	Yes	Healthy eating الطعام الصحي, Physical exercises ممارسة الرياضة	Agree	Strongly Agree	Agree	To be more than one pharmacist in same shift
Female	Married	Expats arab	Bachelor بكالريوس	Medical background طبية	Arabic	Chain pharmacy سلسلة صيدليات	Yes	Less than 5 customers اقل من ٥	Purchase over-the-counter (OTC) medications, Seek advice and consultations from pharmacists	I acquired it right away.	Agree اوافق	Comfortable waiting area	Yes		Yes	Yes	Yes	Yes		Agree	Yes	Yes	Yes	Yes	Yes	No	Yes	Disagree	Strongly agree	Agree	Always	Pricing and Discounts	Yes, all times	Yes	Enough كافي	5 mins	Yes, all times	No	Every three months	Yes	Yes	Visit to pharmacy	Yes	Healthy eating الطعام الصحي	Strongly Agree	Strongly Agree	Strongly Agree
Male	Single	Expats arab	Bachelor بكالريوس	Non-Medical background غير طبية	Arabic, English	Chain pharmacy سلسلة صيدليات	No	Not sure/Don’t know	To collect a prescription medication	I acquired it right away.	Neutral محايد	Height of the prescription counter	No	Yes	Yes	Yes	Yes	Yes	Yes	Agree	Yes	Yes	Yes	didn’t try لم اجرب	Yes	Yes	Yes	Neutral	Agree	Strongly Disagree	Sometimes	Nearby location, Insurance Coverage	Yes, sometimes	Yes	Enough كافي	10mins	Yes, sometimes	No	When i need something	Yes	No	Visit to pharmacy	No		Agree	Agree	Agree	Nothing, thank you
Female	Married	Expats arab	Post graduate (Master / PhD) دراسات عليا	Medical background طبية	Arabic, English	Chain pharmacy سلسلة صيدليات	No	Not sure/Don’t know	To collect a prescription medication	I spent some time waiting at the pharmacy.	Strongly agree اوافق بشدة	Busy pharmacist who didn’t give enough counselling time for patients	Yes	Yes	No	Yes	Yes	No	Yes	Agree	Yes	Yes	Yes	Yes	Yes	No	No	Neutral	Strongly agree	Disagree	Never	Nearby location	Yes, all times	Yes	Enough كافي	5 mins	Yes, all times	No	When i need something	Yes	No	Visit to pharmacy	No		Strongly Disagree	Agree	Disagree	تحسين لغات التواصل
Female	Single	Expats arab	Bachelor بكالريوس	Medical background طبية	Arabic, English	Chain pharmacy سلسلة صيدليات	Yes	16-25 customers	Refill regular medications, Purchase over-the-counter (OTC) medications, Seek advice and consultations from pharmacists, Purchase a medical device (blood pressure monitoring device, blood sugar device, pregnancy kit...)	I acquired it right away.	Disagree لا اوافق	Comfortable Pharmacy design and decoration, Comfortable waiting area, Busy pharmacist who didn’t give enough counselling time for patients	Yes	No	Yes	Yes	Yes	No	Yes	Agree	Yes	Yes	Yes	No	No	No	No	Neutral	Agree	Disagree	Sometimes	Personality and knowledge of pharmacist (trust one of the pharmacist in an specific branch), Insurance Coverage, Availability of specific medications	Yes, all times	Yes	Enough كافي	5 mins	Yes, all times	No	Every three months	Yes	No	Visit to pharmacy	Yes	Healthy eating الطعام الصحي, Physical exercises ممارسة الرياضة	Strongly Agree	Strongly Agree	Strongly Agree	Make waiting area for the patient when they wait for approval
Male	Married	Expats arab	Bachelor بكالريوس	Non-Medical background غير طبية	Arabic, English	Independent Pharmacy صيدلية مستقلة	Yes	5 - 15 customers	To collect a prescription medication, Purchase over-the-counter (OTC) medications, Purchase Personal care product (cosmetics, vitamins and minerals, contraceptives…), Health screenings: such as blood pressure checks, blood glucose monitoring, pulse oximeter	I spent some time waiting at the pharmacy.	Disagree لا اوافق	Height of the prescription counter, Crowded and noisy environment at prescription area., Busy pharmacist who didn’t give enough counselling time for patients, The pharmacist and the patient use the same language	Yes	No	Yes	Yes	Yes	No	Yes	Disagree	Yes	Yes	Yes	didn’t try لم اجرب	No	No	Yes	Agree	Agree	Disagree	Often	Personality and knowledge of pharmacist (trust one of the pharmacist in an specific branch), Insurance Coverage, Availability of specific medications	Yes, sometimes	Yes	Enough كافي	Less than 5 mins	Yes, sometimes	No	When i need something	No	No	Visit to pharmacy	Yes	Healthy eating الطعام الصحي, Physical exercises ممارسة الرياضة, Hypertension الضغط المرتفع	Strongly Agree	Agree	Agree	ان يفهم الصيدلى لغة المريض، واعطاء النصيحة المناسبة
Male	Married	Expats arab	Bachelor بكالريوس	Non-Medical background غير طبية	Arabic	Chain pharmacy سلسلة صيدليات	Yes	5 - 15 customers	To collect a prescription medication	I acquired it right away.	Neutral محايد	Lack or no privacy area (counseling area)	No	Yes	No	Yes	Yes	Yes	Yes	Neutral	Yes	No	Yes	No	No	No	Yes	Agree	Neutral	Disagree	Rarely	Insurance Coverage	Yes, all times	Yes	Enough كافي	5 mins	Yes, all times	No	Every three months	No	No	Visit to pharmacy	Yes	Healthy eating الطعام الصحي	Agree	Neutral	Agree	No comments
Male	Married	Expats arab	Post graduate (Master / PhD) دراسات عليا	Non-Medical background غير طبية	Arabic, English	Chain pharmacy سلسلة صيدليات	Yes	Less than 5 customers اقل من ٥	To collect a prescription medication	I acquired it right away.	Disagree لا اوافق	Height of the prescription counter	No	Yes	Yes	Yes	Yes	No	Yes	Neutral	Yes	Yes	Yes	Yes	No	No	Yes	Neutral	Agree	Disagree	Sometimes	Nearby location, Easy Waiting Times, Insurance Coverage, Pricing and Discounts	Yes, sometimes	Yes	Enough كافي	Less than 5 mins	Yes, all times	No	Every three months	Yes	No	Visit to pharmacy	Yes	Smoking cessation التدخين	Agree	Agree	Disagree
Male	Married	Expats arab	Bachelor بكالريوس	Non-Medical background غير طبية	Arabic, English	Chain pharmacy سلسلة صيدليات	Yes	5 - 15 customers	To collect a prescription medication, Purchase Personal care product (cosmetics, vitamins and minerals, contraceptives…)		Strongly agree اوافق بشدة	Crowded and noisy environment at prescription area., Comfortable Pharmacy design and decoration, Comfortable waiting area, The pharmacist and the patient use the same language	Yes	Yes	No	Yes	Yes	Yes	Yes	Neutral	Yes	Yes	Yes	Yes	No	No	No	Disagree	Agree	Strongly Disagree	Never	Easy Waiting Times, Insurance Coverage, Availability of specific medications	Yes, all times	Yes	Enough كافي	5 mins	Yes, all times	No	When i need something	Yes	No	Visit to pharmacy	No	Smoking cessation التدخين, Healthy eating الطعام الصحي	Agree	Agree	Agree
Male	Married	Expats arab	Bachelor بكالريوس	Non-Medical background غير طبية	Arabic, English	Chain pharmacy سلسلة صيدليات	Yes	5 - 15 customers	Refill regular medications, To collect a prescription medication, Purchase Personal care product (cosmetics, vitamins and minerals, contraceptives…)		Neutral محايد	Crowded and noisy environment at prescription area., Comfortable Pharmacy design and decoration	No	No	Yes	Yes	Yes	Yes	Yes	Strongly agree	Yes	Yes	Yes	Yes	No	Yes	Yes	Strongly disagree	Strongly agree	Strongly Disagree	Never	Nearby location, Additional Services (blood pressure, glucose, pulse measures), Insurance Coverage	Yes, all times	Yes	Enough كافي	More than 10 mins	Yes, all times	Yes	Every three months	Yes	No	Visit to pharmacy	No		Strongly Agree	Strongly Agree	Agree
Female	Single	Expats arab	Bachelor بكالريوس	Medical background طبية	Arabic, English,	Chain pharmacy سلسلة صيدليات	No	Less than 5 customers اقل من ٥	Refill regular medications, To collect a prescription medication, Purchase over-the-counter (OTC) medications, Purchase Personal care product (cosmetics, vitamins and minerals, contraceptives…)	I acquired it right away.	Agree اوافق	Crowded and noisy environment at prescription area., Lack or no privacy area (counseling area), Comfortable Pharmacy design and decoration, Comfortable waiting area, Busy pharmacist who didn’t give enough counselling time for patients	No	Yes	No	Yes	Yes	No	Yes	Strongly disagree	Yes	Yes	Yes	didn’t try لم اجرب	No	No	No	Strongly agree	Strongly agree	Disagree	Rarely	Nearby location, Easy Waiting Times, Pricing and Discounts, Availability of specific medications	Yes, all times	Yes	Enough كافي	Less than 5 mins	Yes, all times	No	Monthly	Yes	Yes	No difference	No		Strongly Disagree	Strongly disagree	Strongly Disagree
Female	Married	Expats arab	Bachelor بكالريوس	Non-Medical background غير طبية	Arabic	Chain pharmacy سلسلة صيدليات	Yes	Less than 5 customers اقل من ٥	Refill regular medications, Purchase Personal care product (cosmetics, vitamins and minerals, contraceptives…)	I spent some time waiting at the pharmacy.	Disagree لا اوافق	Crowded and noisy environment at prescription area., Comfortable Pharmacy design and decoration	No	No	No	Yes	Yes	Yes	Yes	Agree	Yes	Yes	Yes	Yes	No	No	Yes	Neutral	Strongly agree	Strongly Disagree	Rarely	Nearby location, Easy Waiting Times	Yes, all times	Yes	Enough كافي	10mins	Yes, all times	No	When i need something	Yes	Yes	No difference	Yes	Contraceptives موانع الحمل	Disagree	Strongly Agree	Agree
Female	Single	Expats arab	Bachelor بكالريوس	Non-Medical background غير طبية	English, Русский , французский	Independent Pharmacy صيدلية مستقلة	No	Not sure/Don’t know	Seek advice and consultations from pharmacists	I acquired it right away.	Disagree لا اوافق	Lack or no privacy area (counseling area), Comfortable waiting area, The pharmacist and the patient use the same language	Yes	No	No	Yes	No	Yes	No	Neutral	No	No	Yes	didn’t try لم اجرب	Yes	No	Yes	Neutral	Agree	Disagree	Sometimes	Nearby location, Personality and knowledge of pharmacist (trust one of the pharmacist in an specific branch), Additional Services (blood pressure, glucose, pulse measures), Pricing and Discounts	Yes, sometimes	Yes	Enough كافي	More than 10 mins	Yes, sometimes	No	Every three months	Yes	No	Visit to pharmacy	Yes	Hypertension الضغط المرتفع	Disagree	Neutral	Strongly Agree	Just to be friendly and in the end ask about questions
Male	Divorced	Expats arab	Bachelor بكالريوس	Non-Medical background غير طبية	Arabic	Independent Pharmacy صيدلية مستقلة	No	Less than 5 customers اقل من ٥	Purchase over-the-counter (OTC) medications, Purchase Personal care product (cosmetics, vitamins and minerals, contraceptives…)	I acquired it right away.	Neutral محايد	Lack or no privacy area (counseling area), Comfortable waiting area, Busy pharmacist who didn’t give enough counselling time for patients	No	Yes	No	Yes	No	No	Yes	Neutral	Yes	Yes	Yes	didn’t try لم اجرب	No	No	No	Neutral	Neutral	Neutral	Rarely	Personality and knowledge of pharmacist (trust one of the pharmacist in an specific branch)	Yes, all times	Yes	Enough كافي	Less than 5 mins	Yes, sometimes	No	Every three months	Yes	No	Visit to pharmacy	Yes	Healthy eating الطعام الصحي, Physical exercises ممارسة الرياضة	Neutral	Agree	Neutral	Give them more permissions for diagnoses
Male	Single	Local	Post graduate (Master / PhD) دراسات عليا	Non-Medical background غير طبية	Arabic, English	Chain pharmacy سلسلة صيدليات	No	Less than 5 customers اقل من ٥	Refill regular medications, To collect a prescription medication, Purchase over-the-counter (OTC) medications, Purchase Personal care product (cosmetics, vitamins and minerals, contraceptives…)	I acquired it right away.	Agree اوافق	Height of the prescription counter, Crowded and noisy environment at prescription area., Comfortable Pharmacy design and decoration, Comfortable waiting area, The pharmacist and the patient use the same language, The pharmacist must have a good manner in dealing with uneasy patients	No	Yes	No	Yes	Yes	Yes	Yes	Neutral	Yes	No	Yes	didn’t try لم اجرب	No	No	Yes	Neutral	Disagree	Disagree	Often	Nearby location, Easy Waiting Times, Insurance Coverage, Pricing and Discounts, Availability of specific medications	Yes, sometimes	Yes	Enough كافي	5 mins	Yes, sometimes	No	Monthly	No	No	Visit to pharmacy	No		Strongly Disagree	Agree	Disagree	The pharmacist must have the skill to communicate with all types of society, have information about medications, and be ready to answer any questions asked by patients.
Female	Single	Expats non-arab	Bachelor بكالريوس	Medical background طبية	Arabic, English	Chain pharmacy سلسلة صيدليات	Yes	5 - 15 customers	To collect a prescription medication, Purchase over-the-counter (OTC) medications	I spent some time waiting at the pharmacy.	Neutral محايد	Crowded and noisy environment at prescription area., Lack or no privacy area (counseling area), Busy pharmacist who didn’t give enough counselling time for patients	No	Yes	No	Yes	Yes	No	No	Strongly disagree	No	Yes	No	No	No	No	No	Strongly agree	Agree	Neutral	Never	Nearby location, Personality and knowledge of pharmacist (trust one of the pharmacist in an specific branch)	Yes, sometimes	No	Not Enough غير كافي	Less than 5 mins	No	No	When i need something	Yes	No	Visit to pharmacy	No		Neutral	Agree	Strongly Disagree	I recommend focusing more on counseling and patient care instead maybe by increasing the number of pharmacists in busy branches to help give more attention to each patient
Male	Married	Expats arab	Bachelor بكالريوس	Non-Medical background غير طبية	Arabic, English	Chain pharmacy سلسلة صيدليات	Yes	Less than 5 customers اقل من ٥	Refill regular medications, To collect a prescription medication, Purchase over-the-counter (OTC) medications, Seek advice and consultations from pharmacists, Purchase Personal care product (cosmetics, vitamins and minerals, contraceptives…), Purchase a medical device (blood pressure monitoring device, blood sugar device, pregnancy kit...), Health screenings: such as blood pressure checks, blood …	I acquired it right away.	Agree اوافق	Height of the prescription counter, Crowded and noisy environment at prescription area., Lack or no privacy area (counseling area), Appropriate light, visibility, and visual quality, Comfortable Pharmacy design and decoration, Comfortable waiting area, Busy pharmacist who didn’t give enough counselling time for patients, The pharmacist and the patient use the same language	No	Yes	No	Yes	Yes	Yes	Yes	Strongly agree	Yes	Yes	Yes	Yes	Yes	Yes	Yes	Strongly agree	Strongly agree	Agree	Always	Nearby location, Personality and knowledge of pharmacist (trust one of the pharmacist in an specific branch), Easy Waiting Times, Additional Services (blood pressure, glucose, pulse measures), Insurance Coverage, Pricing and Discounts, Availability of specific medications	Yes, all times	Yes	Enough كافي	10mins	Yes, all times	No	When i need something	No	No	Phone	No	Smoking cessation التدخين, Healthy eating الطعام الصحي, Physical exercises ممارسة الرياضة	Agree	Strongly Agree	Strongly Agree
Male	Married	Expats non-arab	Bachelor بكالريوس	Non-Medical background غير طبية	Arabic, English	Chain pharmacy سلسلة صيدليات	Yes	Less than 5 customers اقل من ٥	To collect a prescription medication	I spent some time waiting at the pharmacy.	Disagree لا اوافق	Comfortable waiting area	No	Yes	Yes	Yes	Yes	No	Yes	Agree	Yes	Yes	Yes	Yes	No	No	No	Agree	Neutral	Neutral	Never	Personality and knowledge of pharmacist (trust one of the pharmacist in an specific branch), Easy Waiting Times, Insurance Coverage	Yes, sometimes	Yes	Not Enough غير كافي	10mins	Yes, sometimes	No	When i need something	No	No	Visit to pharmacy	No		Neutral	Agree	Disagree	عمل ملف لكل مريض برقم موحد يتضمن الادويه التي يتناولها او تناولها المريض بحث في اي مستشفي يقدم رقمه الموحد تظهر كل الادويه التي تناولها طوال فترة وجوده داخل الدولة .
Male	Married	Expats arab	Bachelor بكالريوس	Non-Medical background غير طبية	Arabic	Chain pharmacy سلسلة صيدليات	No	Not sure/Don’t know	To collect a prescription medication	I spent some time waiting at the pharmacy.	Neutral محايد	Height of the prescription counter, The pharmacist and the patient use the same language	No	No	Yes	Yes	Yes	Yes	Yes	Agree	Yes	Yes	Yes	didn’t try لم اجرب	No	No	Yes	Neutral	Agree	Strongly Disagree	Rarely	Nearby location, Easy Waiting Times, Insurance Coverage, Pricing and Discounts, Availability of specific medications	Yes, sometimes	Yes	Enough كافي	5 mins	Yes, sometimes	No	When i need something	No	No	Visit to pharmacy	No		Neutral	Neutral	Neutral
Female	Single اعزب	Expats arab مغترب عربي	Bachelor بكالريوس	Medical background طبية	Arabic عربي, English انجليزي	Chain pharmacy سلسلة صيدليات	No	No one, just me لا احد فقط انا	Refill regular medications إعادة ملء الأدوية العادية, To collect a prescription medication لجمع وصفة طبية, Purchase over-the-counter (OTC) medicationsشراء الأدوية التي لا تستلزم وصفة طبية ., Purchase Personal care product (cosmetics, vitamins and minerals, contraceptives…)شراء منتجات العناية الشخصية (مستحضرات التجميل، الفيتامينات والمعادن، وسائل منع الحمل…)	I spent some time waiting at the pharmacy.قضيت بعض الوقت في الانتظار في الصيدلية.	Neutral محايد	Height of the prescription counterارتفاع عداد الوصفات الطبية, Crowded and noisy environment at prescription area.بيئة مزدحمة وصاخبة في منطقة الوصفات الطبية., Lack or no privacy area (counseling area)نقص أو عدم وجود منطقة للخصوصية (منطقة الاستشارة), Busy pharmacist who didn’t give enough counselling time for patients صيدلي مشغول ولا يعطي الوقت الكافي لتقديم الاستشارة للمرضى	No	Yes	No	Yes	Yes	Yes	Yes	Strongly disagree لا اوافق بشدة	Yes	Yes	Yes	Yes	No	No	No	Neutral محايد	Agree اوافق	Disagree لا اوافق	Sometimes بعض الاحيان	Nearby location منطقة قريبة, Easy Waiting Times اوقات انتظار قصيرة, Insurance Coverage تغطية التأمين, Pricing and Discounts الاسعار و التخفيضات, Availability of specific medications توافر أدوية محددة	Yes, all times نعم، في كل الاوقات	Yes	Enough كافي	5 mins ٥دقائق	Yes, sometimes نعم، احيانا	No	Every three months كل ٣ اشهر	Yes	No	Visit to pharmacy زيارة الصيدلية	Yes	Healthy eating الطعام الصحي, Physical exercises ممارسة الرياضة	Agree اوافق	Strongly Agree اوافق بشدة	Neutral محايد
Female	Married متزوج	Expats arab مغترب عربي	Bachelor بكالريوس	Non-Medical background غير طبية	Arabic عربي, English انجليزي	Chain pharmacy سلسلة صيدليات	Yes	Less than 5 customers اقل من ٥	Refill regular medications إعادة ملء الأدوية العادية, Purchase over-the-counter (OTC) medicationsشراء الأدوية التي لا تستلزم وصفة طبية ., Purchase Personal care product (cosmetics, vitamins and minerals, contraceptives…)شراء منتجات العناية الشخصية (مستحضرات التجميل، الفيتامينات والمعادن، وسائل منع الحمل…), Purchase a medical device (blood pressure monitoring device, blood sugar device, pregnancy …	I arrived later to pick it up.وصلت في وقت لاحق لاستلامه.	Agree اوافق	Crowded and noisy environment at prescription area.بيئة مزدحمة وصاخبة في منطقة الوصفات الطبية., Lack or no privacy area (counseling area)نقص أو عدم وجود منطقة للخصوصية (منطقة الاستشارة), Busy pharmacist who didn’t give enough counselling time for patients صيدلي مشغول ولا يعطي الوقت الكافي لتقديم الاستشارة للمرضى, The pharmacist and the patient use the same language الصيدلي والمريض يستخدمان نفس ال…	Yes	Yes		Yes	Yes	No	No	Agree اوافق	Yes	Yes	Yes	No	No	Yes	Yes	Strongly disagree لا اوافق بشدة	Strongly agree اوافق بشدة	Strongly Disagree لا اوافق بشدة	Always دائما	Nearby location منطقة قريبة, Personality and knowledge of pharmacist (trust one of the pharmacist in an specific branch) شخصية ومعرفة الصيدلي (ثق بأحد الصيدلي في فرع معين), Availability of specific medications توافر أدوية محددة	Yes, sometimes نعم، احيانا	Yes	Not Enough غير كافي	10mins ١٠ دقائق	Yes, sometimes نعم، احيانا	No	Monthly شهريا	Yes	Yes	Visit to pharmacy زيارة الصيدلية	Yes	Healthy eating الطعام الصحي, Diabetes السكر, Contraceptives موانع الحمل	Strongly Agree اوافق بشده	Agree اوافق	Strongly Agree اوافق بشدة	ان يكون هناك عرب
Male	Married متزوج	Expats arab مغترب عربي	Bachelor بكالريوس	Non-Medical background غير طبية	Arabic عربي, English انجليزي	Independent Pharmacy صيدلية مستقلة	No	Not sure/Don’t know	To collect a prescription medication لجمع وصفة طبية, Purchase over-the-counter (OTC) medicationsشراء الأدوية التي لا تستلزم وصفة طبية .	I spent some time waiting at the pharmacy.قضيت بعض الوقت في الانتظار في الصيدلية.	Neutral محايد	Crowded and noisy environment at prescription area.بيئة مزدحمة وصاخبة في منطقة الوصفات الطبية., Comfortable waiting area منطقة انتظار مريحة	No	No	No	Yes	No	No	No	Agree اوافق	Yes	Yes	Yes	No	No	No	Yes	Agree اوافق	Neutral محايد	Neutral محايد	Never ابدا	Nearby location منطقة قريبة, Personality and knowledge of pharmacist (trust one of the pharmacist in an specific branch) شخصية ومعرفة الصيدلي (ثق بأحد الصيدلي في فرع معين), Easy Waiting Times اوقات انتظار قصيرة, Insurance Coverage تغطية التأمين	Yes, sometimes نعم، احيانا	Yes	Not Enough غير كافي	Less than 5 mins اقل من ٥ دقائق	Yes, sometimes نعم، احيانا	No	Every six months كل ٦ اشهر	No	No	Visit to pharmacy زيارة الصيدلية	No		Disagree لا اوافق	Neutral محايد	Disagree لا اوافق
Male	Single اعزب	Expats arab مغترب عربي	Bachelor بكالريوس	Non-Medical background غير طبية	Arabic عربي, English انجليزي	Independent Pharmacy صيدلية مستقلة	Yes	Less than 5 customers اقل من ٥	Purchase over-the-counter (OTC) medicationsشراء الأدوية التي لا تستلزم وصفة طبية ., Seek advice and consultations from pharmacists طلب المشورة من الصيادلة	I spent some time waiting at the pharmacy.قضيت بعض الوقت في الانتظار في الصيدلية.	Agree اوافق	Crowded and noisy environment at prescription area.بيئة مزدحمة وصاخبة في منطقة الوصفات الطبية., Lack or no privacy area (counseling area)نقص أو عدم وجود منطقة للخصوصية (منطقة الاستشارة), Busy pharmacist who didn’t give enough counselling time for patients صيدلي مشغول ولا يعطي الوقت الكافي لتقديم الاستشارة للمرضى	Yes	Yes	Yes	Yes	Yes	Yes	Yes	Agree اوافق	Yes	Yes	Yes	didn’t try لم اجرب	No	Yes	Yes	Agree اوافق	Agree اوافق	Disagree لا اوافق	Rarely نادرا	Nearby location منطقة قريبة, Personality and knowledge of pharmacist (trust one of the pharmacist in an specific branch) شخصية ومعرفة الصيدلي (ثق بأحد الصيدلي في فرع معين), Easy Waiting Times اوقات انتظار قصيرة, Additional Services (blood pressure, glucose, pulse measures) الخدمات الإضافية (ضغط الدم، الجلوكوز، قياس النبض), Insurance Coverage تغطية التأمين, Pricing and Discounts الاسعار و التخفيضات	Yes, sometimes نعم، احيانا	Yes	Enough كافي	10mins ١٠ دقائق	Yes, all times نعم، دائما	No	When i need something عندما احتاج شيئا	Yes	No	Visit to pharmacy زيارة الصيدلية	No	Healthy eating الطعام الصحي, Physical exercises ممارسة الرياضة	Strongly Agree اوافق بشده	Agree اوافق	Agree اوافق
Female	Married متزوج	Expats arab مغترب عربي	Bachelor بكالريوس	Non-Medical background غير طبية	Arabic عربي, English انجليزي	Chain pharmacy سلسلة صيدليات	Yes	5 - 15 customers	Refill regular medications إعادة ملء الأدوية العادية, To collect a prescription medication لجمع وصفة طبية, Purchase over-the-counter (OTC) medicationsشراء الأدوية التي لا تستلزم وصفة طبية ., Purchase Personal care product (cosmetics, vitamins and minerals, contraceptives…)شراء منتجات العناية الشخصية (مستحضرات التجميل، الفيتامينات والمعادن، وسائل منع الحمل…)	I acquired it right away. لقد حصلت عليه على الفور.	Strongly agree اوافق بشدة	Height of the prescription counterارتفاع عداد الوصفات الطبية, Crowded and noisy environment at prescription area.بيئة مزدحمة وصاخبة في منطقة الوصفات الطبية., Comfortable waiting area منطقة انتظار مريحة	No	Yes	Yes	Yes	Yes	Yes	Yes	Agree اوافق	Yes	Yes	Yes	Yes	No	No	Yes	Agree اوافق	Agree اوافق	Strongly Agree اوافق بشدة	Rarely نادرا	Nearby location منطقة قريبة, Insurance Coverage تغطية التأمين, Pricing and Discounts الاسعار و التخفيضات	Yes, all times نعم، في كل الاوقات	Yes	Enough كافي	5 mins ٥دقائق	Yes, all times نعم، دائما	No	Every six months كل ٦ اشهر	Yes	No	Visit to pharmacy زيارة الصيدلية	Yes	Smoking cessation التدخين, Healthy eating الطعام الصحي, Physical exercises ممارسة الرياضة, Diabetes السكر	Agree اوافق	Agree اوافق	Neutral محايد	لا شيء يذكر
Male	Married متزوج	Expats arab مغترب عربي	Post graduate (Master / PhD) دراسات عليا	Non-Medical background غير طبية	Arabic عربي, English انجليزي	Chain pharmacy سلسلة صيدليات	No	5 - 15 customers	Refill regular medications إعادة ملء الأدوية العادية, Purchase over-the-counter (OTC) medicationsشراء الأدوية التي لا تستلزم وصفة طبية .	I spent some time waiting at the pharmacy.قضيت بعض الوقت في الانتظار في الصيدلية.	Neutral محايد	Height of the prescription counterارتفاع عداد الوصفات الطبية, Crowded and noisy environment at prescription area.بيئة مزدحمة وصاخبة في منطقة الوصفات الطبية., Lack or no privacy area (counseling area)نقص أو عدم وجود منطقة للخصوصية (منطقة الاستشارة), Comfortable Pharmacy design and decoration تصميم وديكور صيدلية مريح, Comfortable waiting area منطقة انتظار مريحة, Busy pharmacist who didn’t give enou…	No	Yes	No	Yes	No	Yes	Yes	Agree اوافق	Yes	Yes	Yes	Yes	Yes	No	No	Strongly agree اوافق بشدة	Agree اوافق	Agree اوافق	Often غالبا	Nearby location منطقة قريبة, Personality and knowledge of pharmacist (trust one of the pharmacist in an specific branch) شخصية ومعرفة الصيدلي (ثق بأحد الصيدلي في فرع معين), Easy Waiting Times اوقات انتظار قصيرة, Insurance Coverage تغطية التأمين, Availability of specific medications توافر أدوية محددة	Yes, all times نعم، في كل الاوقات	Yes	Enough كافي	More than 10 mins اكثر من ١٠ دقائق	Yes, sometimes نعم، احيانا	No	Every three months كل ٣ اشهر	Yes	Yes	Visit to pharmacy زيارة الصيدلية	No		Agree اوافق	Agree اوافق	Agree اوافق
Female	Married متزوج	Expats arab مغترب عربي	Post graduate (Master / PhD) دراسات عليا	Non-Medical background غير طبية	Arabic عربي, English انجليزي	Chain pharmacy سلسلة صيدليات	Yes	No one, just me لا احد فقط انا	Purchase over-the-counter (OTC) medicationsشراء الأدوية التي لا تستلزم وصفة طبية ., Seek advice and consultations from pharmacists طلب المشورة من الصيادلة	I acquired it right away. لقد حصلت عليه على الفور.	Neutral محايد	Crowded and noisy environment at prescription area.بيئة مزدحمة وصاخبة في منطقة الوصفات الطبية.	No	Yes	Yes	Yes	Yes	Yes	Yes	Agree اوافق	Yes	Yes	Yes	Yes	No	No	No	Agree اوافق	Agree اوافق	Disagree لا اوافق	Sometimes بعض الاحيان	Nearby location منطقة قريبة, Personality and knowledge of pharmacist (trust one of the pharmacist in an specific branch) شخصية ومعرفة الصيدلي (ثق بأحد الصيدلي في فرع معين), Easy Waiting Times اوقات انتظار قصيرة, Insurance Coverage تغطية التأمين, Availability of specific medications توافر أدوية محددة	Yes, all times نعم، في كل الاوقات	Yes	Enough كافي	More than 10 mins اكثر من ١٠ دقائق	Yes, all times نعم، دائما	Yes	When i need something عندما احتاج شيئا	Yes	No	Phone الهاتف	No	Physical exercises ممارسة الرياضة	Neutral محايد	Agree اوافق	Disagree لا اوافق	عمل خط هاتف للاستساره وتوصيل الادويه للمنزل ، وعمل مكان مخصص للاستفسارات لعدم احراج السيدات فيما يخص بعض الاستشارات الخاصه بالنساء
Female	Married متزوج	Expats arab مغترب عربي	Bachelor بكالريوس	Non-Medical background غير طبية	Arabic عربي	Chain pharmacy سلسلة صيدليات	Yes	5 - 15 customers	Purchase over-the-counter (OTC) medicationsشراء الأدوية التي لا تستلزم وصفة طبية ., Seek advice and consultations from pharmacists طلب المشورة من الصيادلة, Purchase Personal care product (cosmetics, vitamins and minerals, contraceptives…)شراء منتجات العناية الشخصية (مستحضرات التجميل، الفيتامينات والمعادن، وسائل منع الحمل…), Purchase a medical device (blood pressure monitoring device, blood sugar …	I acquired it right away. لقد حصلت عليه على الفور.	Neutral محايد	Comfortable waiting area منطقة انتظار مريحة, The pharmacist and the patient use the same language الصيدلي والمريض يستخدمان نفس اللغة	No	Yes	No	Yes	Yes	No	Yes	Neutral محايد	Yes	Yes	Yes	No	No	Yes	Yes	Neutral محايد	Agree اوافق	Agree اوافق	Rarely نادرا	Nearby location منطقة قريبة, Additional Services (blood pressure, glucose, pulse measures) الخدمات الإضافية (ضغط الدم، الجلوكوز، قياس النبض), Insurance Coverage تغطية التأمين, Pricing and Discounts الاسعار و التخفيضات	Yes, all times نعم، في كل الاوقات	Yes	Enough كافي	10mins ١٠ دقائق	Yes, all times نعم، دائما	Yes	When i need something عندما احتاج شيئا	No	No	Visit to pharmacy زيارة الصيدلية	Yes	Healthy eating الطعام الصحي, Physical exercises ممارسة الرياضة, Hypertension الضغط المرتفع	Neutral محايد	Agree اوافق	Neutral محايد
Female	Married متزوج	Expats arab مغترب عربي	Post graduate (Master / PhD) دراسات عليا	Non-Medical background غير طبية	Arabic عربي, English انجليزي	Chain pharmacy سلسلة صيدليات	Yes	Less than 5 customers اقل من ٥	Refill regular medications إعادة ملء الأدوية العادية	I arrived later to pick it up.وصلت في وقت لاحق لاستلامه.	Agree اوافق	Height of the prescription counterارتفاع عداد الوصفات الطبية, Comfortable waiting area منطقة انتظار مريحة, Busy pharmacist who didn’t give enough counselling time for patients صيدلي مشغول ولا يعطي الوقت الكافي لتقديم الاستشارة للمرضى	Yes	No	No	Yes	Yes	No	No	Disagree لا اوافق	Yes	No	Yes	No	No	No	No	Agree اوافق	Agree اوافق	Neutral محايد	Rarely نادرا	Pricing and Discounts الاسعار و التخفيضات	Yes, sometimes نعم، احيانا	Yes	Not Enough غير كافي	More than 10 mins اكثر من ١٠ دقائق	Yes, sometimes نعم، احيانا	Yes	Monthly شهريا	Yes	No	Visit to pharmacy زيارة الصيدلية	No		Disagree لا اوافق	Neutral محايد	Agree اوافق
Male	Married متزوج	Expats arab مغترب عربي	Bachelor بكالريوس	Non-Medical background غير طبية	Arabic عربي, English انجليزي	Chain pharmacy سلسلة صيدليات	Yes	Less than 5 customers اقل من ٥	To collect a prescription medication لجمع وصفة طبية, Purchase over-the-counter (OTC) medicationsشراء الأدوية التي لا تستلزم وصفة طبية ., Purchase a medical device (blood pressure monitoring device, blood sugar device, pregnancy kit...)شراء جهاز طبي (جهاز مراقبة ضغط الدم، جهاز السكر في الدم، طقم الحمل...)	I spent some time waiting at the pharmacy.قضيت بعض الوقت في الانتظار في الصيدلية.	Neutral محايد	Height of the prescription counterارتفاع عداد الوصفات الطبية, Busy pharmacist who didn’t give enough counselling time for patients صيدلي مشغول ولا يعطي الوقت الكافي لتقديم الاستشارة للمرضى	No	Yes	No	Yes	Yes	Yes	Yes	Strongly agree اوافق بشدة	Yes	Yes	Yes	didn’t try لم اجرب	No	No	No	Agree اوافق	Agree اوافق	Disagree لا اوافق	Sometimes بعض الاحيان	Nearby location منطقة قريبة, Personality and knowledge of pharmacist (trust one of the pharmacist in an specific branch) شخصية ومعرفة الصيدلي (ثق بأحد الصيدلي في فرع معين), Easy Waiting Times اوقات انتظار قصيرة, Insurance Coverage تغطية التأمين, Availability of specific medications توافر أدوية محددة	Yes, sometimes نعم، احيانا	Yes	Enough كافي	5 mins ٥دقائق	Yes, all times نعم، دائما	No	Every three months كل ٣ اشهر	No	No	Visit to pharmacy زيارة الصيدلية	No		Agree اوافق	Strongly Agree اوافق بشدة	Strongly Agree اوافق بشدة	تحسين خدمة التواصل مع شركات التأمين للحصول على الموافقات
Female	Married متزوج	Expats arab مغترب عربي	High school المدرسة الثانوية	Non-Medical background غير طبية	Arabic عربي, English انجليزي	Chain pharmacy سلسلة صيدليات	No	5 - 15 customers	Purchase over-the-counter (OTC) medicationsشراء الأدوية التي لا تستلزم وصفة طبية .	I spent some time waiting at the pharmacy.قضيت بعض الوقت في الانتظار في الصيدلية.	Strongly disagree لا اوافق بشدة	Height of the prescription counterارتفاع عداد الوصفات الطبية, Crowded and noisy environment at prescription area.بيئة مزدحمة وصاخبة في منطقة الوصفات الطبية.	No	Yes	No	Yes	Yes	No	No	Agree اوافق	Yes	Yes	Yes	Yes	No	Yes	Yes	Disagree لا اوافق	Disagree لا اوافق	Disagree لا اوافق	Sometimes بعض الاحيان	Easy Waiting Times اوقات انتظار قصيرة	Yes, sometimes نعم، احيانا	Yes	Enough كافي	5 mins ٥دقائق	Yes, sometimes نعم، احيانا	Yes	Every three months كل ٣ اشهر	No	No	Visit to pharmacy زيارة الصيدلية	No		Disagree لا اوافق	Disagree لا اوافق	Disagree لا اوافق
Female	Married متزوج	Expats arab مغترب عربي	Bachelor بكالريوس	Non-Medical background غير طبية	Arabic عربي, English انجليزي, French	Independent Pharmacy صيدلية مستقلة	Yes	5 - 15 customers	To collect a prescription medication لجمع وصفة طبية, Purchase over-the-counter (OTC) medicationsشراء الأدوية التي لا تستلزم وصفة طبية ., Seek advice and consultations from pharmacists طلب المشورة من الصيادلة, Purchase Personal care product (cosmetics, vitamins and minerals, contraceptives…)شراء منتجات العناية الشخصية (مستحضرات التجميل، الفيتامينات والمعادن، وسائل منع الحمل…)	I acquired it right away. لقد حصلت عليه على الفور.	Agree اوافق	Crowded and noisy environment at prescription area.بيئة مزدحمة وصاخبة في منطقة الوصفات الطبية., Busy pharmacist who didn’t give enough counselling time for patients صيدلي مشغول ولا يعطي الوقت الكافي لتقديم الاستشارة للمرضى	Yes	Yes	No	Yes	Yes	Yes	Yes	Agree اوافق	Yes	Yes	Yes	Yes	No	No	No	Agree اوافق	Neutral محايد	Agree اوافق	Never ابدا	Nearby location منطقة قريبة, Personality and knowledge of pharmacist (trust one of the pharmacist in an specific branch) شخصية ومعرفة الصيدلي (ثق بأحد الصيدلي في فرع معين), Easy Waiting Times اوقات انتظار قصيرة	Yes, sometimes نعم، احيانا	Yes	Enough كافي	5 mins ٥دقائق	Yes, all times نعم، دائما	No	When i need something عندما احتاج شيئا	No	Yes	Visit to pharmacy زيارة الصيدلية	Yes	Healthy eating الطعام الصحي, Physical exercises ممارسة الرياضة	Strongly Agree اوافق بشده	Strongly Agree اوافق بشدة	Strongly Agree اوافق بشدة	أن لا يكون هناك موظفين كثر في الصيدلية
Male	Married متزوج	Expats arab مغترب عربي	Bachelor بكالريوس	Non-Medical background غير طبية	Arabic عربي, English انجليزي, French	Chain pharmacy سلسلة صيدليات	Yes	Less than 5 customers اقل من ٥	To collect a prescription medication لجمع وصفة طبية	I arrived later to pick it up.وصلت في وقت لاحق لاستلامه.	Neutral محايد	Height of the prescription counterارتفاع عداد الوصفات الطبية	No	Yes	Yes	Yes	Yes	Yes	Yes	Agree اوافق	Yes	Yes	Yes	Yes	Yes	Yes	Yes	Agree اوافق	Agree اوافق	Strongly Agree اوافق بشدة	Sometimes بعض الاحيان	Nearby location منطقة قريبة	Yes, all times نعم، في كل الاوقات	Yes	Enough كافي	5 mins ٥دقائق	Yes, all times نعم، دائما	No	Monthly شهريا	Yes	No	Visit to pharmacy زيارة الصيدلية	No		Agree اوافق	Agree اوافق	Agree اوافق
Female	Single اعزب	Expats arab مغترب عربي	Bachelor بكالريوس	Non-Medical background غير طبية	Arabic عربي, English انجليزي	Independent Pharmacy صيدلية مستقلة	Yes	Less than 5 customers اقل من ٥	To collect a prescription medication لجمع وصفة طبية, Purchase Personal care product (cosmetics, vitamins and minerals, contraceptives…)شراء منتجات العناية الشخصية (مستحضرات التجميل، الفيتامينات والمعادن، وسائل منع الحمل…)	I spent some time waiting at the pharmacy.قضيت بعض الوقت في الانتظار في الصيدلية.	Neutral محايد	Height of the prescription counterارتفاع عداد الوصفات الطبية, Crowded and noisy environment at prescription area.بيئة مزدحمة وصاخبة في منطقة الوصفات الطبية.	No	Yes	No	Yes	No	No	No	Disagree لا اوافق	Yes	Yes	Yes	didn’t try لم اجرب	Yes	Yes	Yes	Strongly agree اوافق بشدة	Strongly agree اوافق بشدة	Strongly Agree اوافق بشدة	Never ابدا	Nearby location منطقة قريبة	Yes, all times نعم، في كل الاوقات	Yes	Enough كافي	Less than 5 mins اقل من ٥ دقائق	Yes, all times نعم، دائما	Yes	Monthly شهريا	Yes	Yes	Phone الهاتف	Yes		Strongly Agree اوافق بشده	Strongly Agree اوافق بشدة	Strongly Agree اوافق بشدة
Female	Married متزوج	Expats arab مغترب عربي	Bachelor بكالريوس	Medical background طبية	Arabic عربي, English انجليزي	Chain pharmacy سلسلة صيدليات	Yes	Not sure/Don’t know	Refill regular medications إعادة ملء الأدوية العادية, To collect a prescription medication لجمع وصفة طبية	I acquired it right away. لقد حصلت عليه على الفور.	Neutral محايد	Crowded and noisy environment at prescription area.بيئة مزدحمة وصاخبة في منطقة الوصفات الطبية., Busy pharmacist who didn’t give enough counselling time for patients صيدلي مشغول ولا يعطي الوقت الكافي لتقديم الاستشارة للمرضى	No	Yes	No	Yes	Yes	Yes	Yes	Agree اوافق	Yes	Yes	Yes	didn’t try لم اجرب	No	No	Yes	Neutral محايد	Agree اوافق	Disagree لا اوافق	Never ابدا	Nearby location منطقة قريبة, Personality and knowledge of pharmacist (trust one of the pharmacist in an specific branch) شخصية ومعرفة الصيدلي (ثق بأحد الصيدلي في فرع معين), Easy Waiting Times اوقات انتظار قصيرة, Insurance Coverage تغطية التأمين, Availability of specific medications توافر أدوية محددة	Yes, all times نعم، في كل الاوقات	Yes	Enough كافي	10mins ١٠ دقائق	Yes, all times نعم، دائما	Yes	Every three months كل ٣ اشهر	No	Yes	Visit to pharmacy زيارة الصيدلية	No		Neutral محايد	Agree اوافق	Agree اوافق
Male	Married متزوج	Expats arab مغترب عربي	Bachelor بكالريوس	Non-Medical background غير طبية	Arabic عربي, English انجليزي	Chain pharmacy سلسلة صيدليات	Yes	5 - 15 customers	To collect a prescription medication لجمع وصفة طبية, Purchase over-the-counter (OTC) medicationsشراء الأدوية التي لا تستلزم وصفة طبية ., Seek advice and consultations from pharmacists طلب المشورة من الصيادلة	I acquired it right away. لقد حصلت عليه على الفور.	Agree اوافق	Height of the prescription counterارتفاع عداد الوصفات الطبية, Appropriate light, visibility, and visual quality الإضاءة المناسبة والرؤية والجودة البصرية	No	Yes	Yes	Yes	Yes	Yes	Yes	Strongly agree اوافق بشدة	Yes	Yes	Yes	Yes	No	No	Yes	Disagree لا اوافق	Strongly agree اوافق بشدة	Strongly Agree اوافق بشدة	Sometimes بعض الاحيان	Personality and knowledge of pharmacist (trust one of the pharmacist in an specific branch) شخصية ومعرفة الصيدلي (ثق بأحد الصيدلي في فرع معين), Insurance Coverage تغطية التأمين	Yes, all times نعم، في كل الاوقات	Yes	Enough كافي	5 mins ٥دقائق	Yes, all times نعم، دائما	Yes	Monthly شهريا	Yes	No	Visit to pharmacy زيارة الصيدلية	Yes	Healthy eating الطعام الصحي, Hypertension الضغط المرتفع	Strongly Agree اوافق بشده	Strongly Agree اوافق بشدة	Strongly Agree اوافق بشدة	زيادة عدد الصيادله العاملين بالصيدلية
Female	Married متزوج	Expats arab مغترب عربي	Bachelor بكالريوس	Non-Medical background غير طبية	Arabic عربي	Chain pharmacy سلسلة صيدليات	Yes	No one, just me لا احد فقط انا	To collect a prescription medication لجمع وصفة طبية	I spent some time waiting at the pharmacy.قضيت بعض الوقت في الانتظار في الصيدلية.	Neutral محايد	Comfortable waiting area منطقة انتظار مريحة	No	No	No	Yes	Yes	No	Yes	Agree اوافق	Yes	Yes	Yes	Yes	No	No	No	Strongly disagree لا اوافق بشدة	Strongly agree اوافق بشدة	Strongly Disagree لا اوافق بشدة	Always دائما	Personality and knowledge of pharmacist (trust one of the pharmacist in an specific branch) شخصية ومعرفة الصيدلي (ثق بأحد الصيدلي في فرع معين)	Yes, sometimes نعم، احيانا	Yes	Not Enough غير كافي	5 mins ٥دقائق	Yes, all times نعم، دائما	Yes	Every three months كل ٣ اشهر	Yes	Yes	Visit to pharmacy زيارة الصيدلية	Yes	Healthy eating الطعام الصحي	Strongly Agree اوافق بشده	Strongly Agree اوافق بشدة	Strongly Agree اوافق بشدة
Female	Married متزوج	Expats arab مغترب عربي	Post graduate (Master / PhD) دراسات عليا	Non-Medical background غير طبية	English انجليزي	Chain pharmacy سلسلة صيدليات	No	Less than 5 customers اقل من ٥	To collect a prescription medication لجمع وصفة طبية	I spent some time waiting at the pharmacy.قضيت بعض الوقت في الانتظار في الصيدلية.	Agree اوافق	Height of the prescription counterارتفاع عداد الوصفات الطبية, The pharmacist and the patient use the same language الصيدلي والمريض يستخدمان نفس اللغة		Yes	No	Yes	Yes	Yes	Yes	Neutral محايد	Yes	Yes	Yes	Yes		No	Yes	Neutral محايد	Agree اوافق	Disagree لا اوافق	Sometimes بعض الاحيان	Nearby location منطقة قريبة	Yes, all times نعم، في كل الاوقات	Yes	Enough كافي	5 mins ٥دقائق		Yes	Every three months كل ٣ اشهر	Yes	No	Visit to pharmacy زيارة الصيدلية	No		Disagree لا اوافق	Agree اوافق	Neutral محايد	وجود اشخاص يمنكهم التعامل باللغة العربية
Female	Married متزوج	Expats arab مغترب عربي	Bachelor بكالريوس	Non-Medical background غير طبية	Arabic عربي, English انجليزي	Chain pharmacy سلسلة صيدليات	No	Less than 5 customers اقل من ٥	To collect a prescription medication لجمع وصفة طبية, Purchase over-the-counter (OTC) medicationsشراء الأدوية التي لا تستلزم وصفة طبية .	I spent some time waiting at the pharmacy.قضيت بعض الوقت في الانتظار في الصيدلية.	Disagree لا اوافق	Crowded and noisy environment at prescription area.بيئة مزدحمة وصاخبة في منطقة الوصفات الطبية., Comfortable waiting area منطقة انتظار مريحة	No	No	No	Yes	Yes	Yes	Yes	Strongly agree اوافق بشدة	Yes	Yes	Yes	Yes	No	No	Yes	Neutral محايد	Agree اوافق	Disagree لا اوافق	Rarely نادرا	Nearby location منطقة قريبة, Easy Waiting Times اوقات انتظار قصيرة, Insurance Coverage تغطية التأمين	Yes, sometimes نعم، احيانا	Yes	Enough كافي	5 mins ٥دقائق	Yes, sometimes نعم، احيانا	Yes	Every three months كل ٣ اشهر	Yes	No	Visit to pharmacy زيارة الصيدلية	No		Agree اوافق	Agree اوافق	Agree اوافق
Male	Married متزوج	Expats arab مغترب عربي	Bachelor بكالريوس	Non-Medical background غير طبية	Arabic عربي, English انجليزي	Chain pharmacy سلسلة صيدليات	Yes	Less than 5 customers اقل من ٥	To collect a prescription medication لجمع وصفة طبية	I spent some time waiting at the pharmacy.قضيت بعض الوقت في الانتظار في الصيدلية.	Neutral محايد	Height of the prescription counterارتفاع عداد الوصفات الطبية, Crowded and noisy environment at prescription area.بيئة مزدحمة وصاخبة في منطقة الوصفات الطبية., Lack or no privacy area (counseling area)نقص أو عدم وجود منطقة للخصوصية (منطقة الاستشارة)	No	Yes	No	Yes	Yes	No	No	Agree اوافق	Yes	Yes	Yes	didn’t try لم اجرب	No	Yes	No	Agree اوافق	Agree اوافق	Disagree لا اوافق	Sometimes بعض الاحيان	Nearby location منطقة قريبة, Personality and knowledge of pharmacist (trust one of the pharmacist in an specific branch) شخصية ومعرفة الصيدلي (ثق بأحد الصيدلي في فرع معين), Easy Waiting Times اوقات انتظار قصيرة, Additional Services (blood pressure, glucose, pulse measures) الخدمات الإضافية (ضغط الدم، الجلوكوز، قياس النبض), Insurance Coverage تغطية التأمين, Pricing and Discounts الاسعار و التخفيضا…	Yes, sometimes نعم، احيانا	Yes	Enough كافي	Less than 5 mins اقل من ٥ دقائق	Yes, sometimes نعم، احيانا	No	Every six months كل ٦ اشهر	No	Yes	No difference ليس هناك فرق	No		Disagree لا اوافق	Disagree لا اوافق	Strongly Disagree لا اوافق بشدة
Female	Married متزوج	Expats arab مغترب عربي	Bachelor بكالريوس	Non-Medical background غير طبية	Arabic عربي, English انجليزي	Chain pharmacy سلسلة صيدليات	No	Less than 5 customers اقل من ٥	To collect a prescription medication لجمع وصفة طبية, Purchase over-the-counter (OTC) medicationsشراء الأدوية التي لا تستلزم وصفة طبية ., Purchase Personal care product (cosmetics, vitamins and minerals, contraceptives…)شراء منتجات العناية الشخصية (مستحضرات التجميل، الفيتامينات والمعادن، وسائل منع الحمل…)	I spent some time waiting at the pharmacy.قضيت بعض الوقت في الانتظار في الصيدلية.	Neutral محايد	Crowded and noisy environment at prescription area.بيئة مزدحمة وصاخبة في منطقة الوصفات الطبية., Lack or no privacy area (counseling area)نقص أو عدم وجود منطقة للخصوصية (منطقة الاستشارة), Comfortable waiting area منطقة انتظار مريحة, The pharmacist and the patient use the same language الصيدلي والمريض يستخدمان نفس اللغة	Yes	Yes	Yes	Yes	Yes	Yes	Yes	Neutral محايد	Yes	Yes	Yes	No	No	No	No	Neutral محايد	Neutral محايد	Neutral محايد	Sometimes بعض الاحيان	Easy Waiting Times اوقات انتظار قصيرة	Yes, sometimes نعم، احيانا	Yes	Enough كافي	10mins ١٠ دقائق	Yes, sometimes نعم، احيانا	No	Monthly شهريا	No	No	Visit to pharmacy زيارة الصيدلية	No		Disagree لا اوافق	Neutral محايد	Strongly Disagree لا اوافق بشدة	وقت اقل للانتظار، شرح اكثر من الصيدلى للمريض وعدم تضيع الوقت في قبول التأمين . الصراحة يأخذ وقت طويل علشان الرد من طرف التأمين . شكرا وجزاكم الله كل خير.
Male	Married متزوج	Expats arab مغترب عربي	High school المدرسة الثانوية	Non-Medical background غير طبية	Arabic عربي	Chain pharmacy سلسلة صيدليات	No	No one, just me لا احد فقط انا	Refill regular medications إعادة ملء الأدوية العادية	I acquired it right away. لقد حصلت عليه على الفور.	Strongly disagree لا اوافق بشدة	Height of the prescription counterارتفاع عداد الوصفات الطبية	No	No	No	Yes	Yes	Yes	Yes	Neutral محايد	Yes	Yes	Yes	didn’t try لم اجرب	No	No	Yes	Neutral محايد	Agree اوافق	Neutral محايد	Never ابدا	Nearby location منطقة قريبة, Personality and knowledge of pharmacist (trust one of the pharmacist in an specific branch) شخصية ومعرفة الصيدلي (ثق بأحد الصيدلي في فرع معين), Easy Waiting Times اوقات انتظار قصيرة, Pricing and Discounts الاسعار و التخفيضات	Yes, all times نعم، في كل الاوقات	Yes	Enough كافي	5 mins ٥دقائق	Yes, all times نعم، دائما	Yes	Weekly اسبوعيا	Yes	Yes	Visit to pharmacy زيارة الصيدلية	No		Agree اوافق	Agree اوافق	Agree اوافق
Male	Married متزوج	Expats arab مغترب عربي	Post graduate (Master / PhD) دراسات عليا	Non-Medical background غير طبية	Arabic عربي, English انجليزي	Chain pharmacy سلسلة صيدليات	Yes	More than 25 customers اكثر من ٢٥	To collect a prescription medication لجمع وصفة طبية	I spent some time waiting at the pharmacy.قضيت بعض الوقت في الانتظار في الصيدلية.	Agree اوافق	Lack or no privacy area (counseling area)نقص أو عدم وجود منطقة للخصوصية (منطقة الاستشارة)	No	No	Yes	Yes	No	Yes	Yes	Agree اوافق	Yes	Yes	Yes	Yes	Yes	Yes	Yes	Neutral محايد	Agree اوافق	Agree اوافق	Sometimes بعض الاحيان	Nearby location منطقة قريبة	Yes, all times نعم، في كل الاوقات	Yes	Enough كافي	Less than 5 mins اقل من ٥ دقائق	Yes, all times نعم، دائما	No	Every three months كل ٣ اشهر	No	No	No difference ليس هناك فرق	No	Physical exercises ممارسة الرياضة	Agree اوافق	Agree اوافق	Agree اوافق
Female	Married متزوج	Expats arab مغترب عربي	Bachelor بكالريوس	Non-Medical background غير طبية	Arabic عربي	Chain pharmacy سلسلة صيدليات	Yes	Less than 5 customers اقل من ٥	Purchase over-the-counter (OTC) medicationsشراء الأدوية التي لا تستلزم وصفة طبية ., Seek advice and consultations from pharmacists طلب المشورة من الصيادلة, Purchase Personal care product (cosmetics, vitamins and minerals, contraceptives…)شراء منتجات العناية الشخصية (مستحضرات التجميل، الفيتامينات والمعادن، وسائل منع الحمل…), Purchase a medical device (blood pressure monitoring device, blood sugar …	I acquired it right away. لقد حصلت عليه على الفور.	Neutral محايد	Lack or no privacy area (counseling area)نقص أو عدم وجود منطقة للخصوصية (منطقة الاستشارة), Comfortable waiting area منطقة انتظار مريحة	No	Yes	No	Yes	Yes	No	Yes	Agree اوافق	Yes	Yes	Yes	No	No	Yes	Yes	Neutral محايد	Neutral محايد	Neutral محايد	Often غالبا	Nearby location منطقة قريبة, Easy Waiting Times اوقات انتظار قصيرة, Insurance Coverage تغطية التأمين	Yes, sometimes نعم، احيانا	Yes	Enough كافي	10mins ١٠ دقائق	Yes, sometimes نعم، احيانا	Yes	Every three months كل ٣ اشهر	Yes	No	Visit to pharmacy زيارة الصيدلية	Yes	Healthy eating الطعام الصحي, Physical exercises ممارسة الرياضة, Hypertension الضغط المرتفع, Diabetes السكر	Agree اوافق	Agree اوافق	Neutral محايد	تقدير وقت المرضى والتفاهم معهم وشرح طريقة استخدام الدواء الدواء
Female	Married متزوج	Expats arab مغترب عربي	High school المدرسة الثانوية	Non-Medical background غير طبية	Arabic عربي, English انجليزي	Chain pharmacy سلسلة صيدليات	Yes	5 - 15 customers	To collect a prescription medication لجمع وصفة طبية, Purchase over-the-counter (OTC) medicationsشراء الأدوية التي لا تستلزم وصفة طبية ., Purchase a medical device (blood pressure monitoring device, blood sugar device, pregnancy kit...)شراء جهاز طبي (جهاز مراقبة ضغط الدم، جهاز السكر في الدم، طقم الحمل...)	I spent some time waiting at the pharmacy.قضيت بعض الوقت في الانتظار في الصيدلية.	Disagree لا اوافق	Height of the prescription counterارتفاع عداد الوصفات الطبية	No	No		Yes	Yes	Yes	Yes	Agree اوافق		Yes	Yes	Yes	No	No	No	Neutral محايد	Agree اوافق	Disagree لا اوافق	Sometimes بعض الاحيان	Nearby location منطقة قريبة, Personality and knowledge of pharmacist (trust one of the pharmacist in an specific branch) شخصية ومعرفة الصيدلي (ثق بأحد الصيدلي في فرع معين), Easy Waiting Times اوقات انتظار قصيرة, Insurance Coverage تغطية التأمين, Availability of specific medications توافر أدوية محددة	Yes, all times نعم، في كل الاوقات	Yes	Enough كافي	5 mins ٥دقائق	Yes, all times نعم، دائما	No	When i need something عندما احتاج شيئا	No	Yes	Visit to pharmacy زيارة الصيدلية	Yes		Agree اوافق	Strongly Agree اوافق بشدة	Agree اوافق	اعطاء سلبيات الدواء اذا كان من غير وصفه طبيه
Male	Married متزوج	Local مواطن	Bachelor بكالريوس	Non-Medical background غير طبية	Arabic عربي, English انجليزي	Chain pharmacy سلسلة صيدليات	Yes	Less than 5 customers اقل من ٥	To collect a prescription medication لجمع وصفة طبية, Purchase over-the-counter (OTC) medicationsشراء الأدوية التي لا تستلزم وصفة طبية .		Agree اوافق	Height of the prescription counterارتفاع عداد الوصفات الطبية, Crowded and noisy environment at prescription area.بيئة مزدحمة وصاخبة في منطقة الوصفات الطبية.	No	Yes	No	Yes	Yes	Yes	Yes	Disagree لا اوافق	Yes	Yes	Yes	didn’t try لم اجرب	No	No	No	Neutral محايد	Agree اوافق	Strongly Disagree لا اوافق بشدة	Sometimes بعض الاحيان	Personality and knowledge of pharmacist (trust one of the pharmacist in an specific branch) شخصية ومعرفة الصيدلي (ثق بأحد الصيدلي في فرع معين)	Yes, sometimes نعم، احيانا	Yes	Enough كافي	Less than 5 mins اقل من ٥ دقائق	Yes, all times نعم، دائما	No	Every three months كل ٣ اشهر	Yes	No	Visit to pharmacy زيارة الصيدلية	Yes	Smoking cessation التدخين, Physical exercises ممارسة الرياضة	Strongly Agree اوافق بشده	Agree اوافق	Neutral محايد
Female	Married متزوج	Expats non-arab مغترب غير عربي	Bachelor بكالريوس	Non-Medical background غير طبية	English انجليزي, Urdu اوردو	Chain pharmacy سلسلة صيدليات	Yes	5 - 15 customers	To collect a prescription medication لجمع وصفة طبية	I spent some time waiting at the pharmacy.قضيت بعض الوقت في الانتظار في الصيدلية.	Agree اوافق	Comfortable Pharmacy design and decoration تصميم وديكور صيدلية مريح, The pharmacist and the patient use the same language الصيدلي والمريض يستخدمان نفس اللغة	No	Yes	No	Yes	Yes	Yes	Yes	Neutral محايد	Yes	Yes	Yes	Yes	No	No	No	Neutral محايد	Neutral محايد	Neutral محايد	Sometimes بعض الاحيان	Availability of specific medications توافر أدوية محددة	Yes, sometimes نعم، احيانا	Yes	Enough كافي	5 mins ٥دقائق	Yes, sometimes نعم، احيانا	No	Every six months كل ٦ اشهر	No	No	Visit to pharmacy زيارة الصيدلية	No		Neutral محايد	Agree اوافق	Neutral محايد
Female	Married متزوج	Local مواطن	Bachelor بكالريوس	Non-Medical background غير طبية	Arabic عربي	Chain pharmacy سلسلة صيدليات	Yes	Not sure/Don’t know	To collect a prescription medication لجمع وصفة طبية, Seek advice and consultations from pharmacists طلب المشورة من الصيادلة, Purchase Personal care product (cosmetics, vitamins and minerals, contraceptives…)شراء منتجات العناية الشخصية (مستحضرات التجميل، الفيتامينات والمعادن، وسائل منع الحمل…), Purchase a medical device (blood pressure monitoring device, blood sugar device, pregnancy kit...)شراء ج…	I acquired it right away. لقد حصلت عليه على الفور.	Neutral محايد	Appropriate light, visibility, and visual quality الإضاءة المناسبة والرؤية والجودة البصرية	No	No	Yes	Yes	Yes	Yes	Yes	Neutral محايد	Yes	No	Yes	Yes	No	No	No	Neutral محايد	Neutral محايد	Neutral محايد	Often غالبا	Nearby location منطقة قريبة, Insurance Coverage تغطية التأمين, Pricing and Discounts الاسعار و التخفيضات, Availability of specific medications توافر أدوية محددة	Yes, sometimes نعم، احيانا	Yes	Enough كافي	5 mins ٥دقائق	Yes, sometimes نعم، احيانا	No	When i need something عندما احتاج شيئا	No	Yes	No difference ليس هناك فرق	Yes	Healthy eating الطعام الصحي, Physical exercises ممارسة الرياضة, Hypertension الضغط المرتفع	Neutral محايد	Neutral محايد	Agree اوافق
Female	Married متزوج	Expats arab مغترب عربي	Post graduate (Master / PhD) دراسات عليا	Medical background طبية	Arabic عربي, English انجليزي	Independent Pharmacy صيدلية مستقلة	Yes	Less than 5 customers اقل من ٥	Refill regular medications إعادة ملء الأدوية العادية, To collect a prescription medication لجمع وصفة طبية, Purchase over-the-counter (OTC) medicationsشراء الأدوية التي لا تستلزم وصفة طبية ., Seek advice and consultations from pharmacists طلب المشورة من الصيادلة	I spent some time waiting at the pharmacy.قضيت بعض الوقت في الانتظار في الصيدلية.	Agree اوافق	Height of the prescription counterارتفاع عداد الوصفات الطبية, Crowded and noisy environment at prescription area.بيئة مزدحمة وصاخبة في منطقة الوصفات الطبية., Lack or no privacy area (counseling area)نقص أو عدم وجود منطقة للخصوصية (منطقة الاستشارة), Comfortable waiting area منطقة انتظار مريحة, Busy pharmacist who didn’t give enough counselling time for patients صيدلي مشغول ولا يعطي الوقت الكافي لت…	No	No	No	Yes	Yes	No	Yes	Neutral محايد	Yes	Yes	Yes	No	No	Yes	No	Agree اوافق	Agree اوافق	Disagree لا اوافق	Never ابدا	Nearby location منطقة قريبة, Personality and knowledge of pharmacist (trust one of the pharmacist in an specific branch) شخصية ومعرفة الصيدلي (ثق بأحد الصيدلي في فرع معين), Insurance Coverage تغطية التأمين, Pricing and Discounts الاسعار و التخفيضات, Availability of specific medications توافر أدوية محددة	Yes, all times نعم، في كل الاوقات	Yes	Enough كافي	Less than 5 mins اقل من ٥ دقائق	Yes, sometimes نعم، احيانا	Yes	Every three months كل ٣ اشهر	Yes	No	Visit to pharmacy زيارة الصيدلية	Yes	Healthy eating الطعام الصحي, Physical exercises ممارسة الرياضة, Diabetes السكر	Neutral محايد	Agree اوافق	Neutral محايد	More staff
Female	Married متزوج	Expats arab مغترب عربي	High school المدرسة الثانوية	Non-Medical background غير طبية	Arabic عربي, English انجليزي	Chain pharmacy سلسلة صيدليات	Yes	16-25 customers	Purchase over-the-counter (OTC) medicationsشراء الأدوية التي لا تستلزم وصفة طبية .	I acquired it right away. لقد حصلت عليه على الفور.	Strongly disagree لا اوافق بشدة	The pharmacist and the patient use the same language الصيدلي والمريض يستخدمان نفس اللغة	Yes	Yes	No	Yes	Yes	Yes	Yes	Agree اوافق	Yes	Yes	Yes	Yes	Yes	No	Yes	Agree اوافق	Agree اوافق	Neutral محايد	Always دائما	Nearby location منطقة قريبة, Easy Waiting Times اوقات انتظار قصيرة, Insurance Coverage تغطية التأمين	Yes, all times نعم، في كل الاوقات	Yes	Enough كافي	Less than 5 mins اقل من ٥ دقائق	Yes, all times نعم، دائما	Yes	Monthly شهريا	Yes	No	Visit to pharmacy زيارة الصيدلية	No	Healthy eating الطعام الصحي, Physical exercises ممارسة الرياضة, Diabetes السكر	Agree اوافق	Agree اوافق	Agree اوافق
Female	Married متزوج	Expats arab مغترب عربي	High school المدرسة الثانوية	Non-Medical background غير طبية	Arabic عربي, English انجليزي	Chain pharmacy سلسلة صيدليات	Yes	16-25 customers	Purchase over-the-counter (OTC) medicationsشراء الأدوية التي لا تستلزم وصفة طبية .	I acquired it right away. لقد حصلت عليه على الفور.	Agree اوافق	The pharmacist and the patient use the same language الصيدلي والمريض يستخدمان نفس اللغة	No	Yes	Yes	Yes	Yes	Yes	No	Neutral محايد	Yes	Yes	Yes	didn’t try لم اجرب	No	No	Yes	Strongly agree اوافق بشدة	Agree اوافق	Disagree لا اوافق	Never ابدا	Nearby location منطقة قريبة, Insurance Coverage تغطية التأمين	Yes, all times نعم، في كل الاوقات	Yes	Enough كافي	Less than 5 mins اقل من ٥ دقائق	Yes, all times نعم، دائما	No	When i need something عندما احتاج شيئا	Yes	No	Visit to pharmacy زيارة الصيدلية	Yes	Smoking cessation التدخين, Diabetes السكر, Contraceptives موانع الحمل	Agree اوافق	Agree اوافق	Neutral محايد	لا يوجد شئ اتمنى التوفيق للجميع.
Male	Married متزوج	Expats non-arab مغترب غير عربي	Post graduate (Master / PhD) دراسات عليا	Non-Medical background غير طبية	English انجليزي, tamil	Chain pharmacy سلسلة صيدليات	Yes	Less than 5 customers اقل من ٥	Refill regular medications إعادة ملء الأدوية العادية, Purchase over-the-counter (OTC) medicationsشراء الأدوية التي لا تستلزم وصفة طبية ., Purchase Personal care product (cosmetics, vitamins and minerals, contraceptives…)شراء منتجات العناية الشخصية (مستحضرات التجميل، الفيتامينات والمعادن، وسائل منع الحمل…)	I spent some time waiting at the pharmacy.قضيت بعض الوقت في الانتظار في الصيدلية.	Agree اوافق	Lack or no privacy area (counseling area)نقص أو عدم وجود منطقة للخصوصية (منطقة الاستشارة), Comfortable waiting area منطقة انتظار مريحة, Busy pharmacist who didn’t give enough counselling time for patients صيدلي مشغول ولا يعطي الوقت الكافي لتقديم الاستشارة للمرضى	Yes	Yes	No	Yes	Yes	Yes	Yes	Neutral محايد	Yes	Yes	Yes	didn’t try لم اجرب	No	No	Yes	Agree اوافق	Neutral محايد	Neutral محايد	Never ابدا	Nearby location منطقة قريبة, Easy Waiting Times اوقات انتظار قصيرة, Pricing and Discounts الاسعار و التخفيضات	Yes, sometimes نعم، احيانا	Yes	Enough كافي	Less than 5 mins اقل من ٥ دقائق	Yes, sometimes نعم، احيانا	Yes	Every three months كل ٣ اشهر	No	Yes	Visit to pharmacy زيارة الصيدلية	No		Neutral محايد	Agree اوافق	Neutral محايد	Deal professionally with the patients who are undergoing some difficulties.
Female	Married متزوج	Expats arab مغترب عربي	Bachelor بكالريوس	Medical background طبية	Arabic عربي, English انجليزي	Independent Pharmacy صيدلية مستقلة	Yes	Less than 5 customers اقل من ٥	Refill regular medications إعادة ملء الأدوية العادية, To collect a prescription medication لجمع وصفة طبية	I acquired it right away. لقد حصلت عليه على الفور.	Agree اوافق		No	Yes	No	Yes	Yes	Yes	Yes	Disagree لا اوافق	Yes		Yes		No	No	No	Strongly disagree لا اوافق بشدة	Agree اوافق	Strongly Disagree لا اوافق بشدة	Always دائما	Nearby location منطقة قريبة, Pricing and Discounts الاسعار و التخفيضات, Availability of specific medications توافر أدوية محددة	Yes, all times نعم، في كل الاوقات	Yes	Enough كافي	5 mins ٥دقائق	Yes, sometimes نعم، احيانا	No	Monthly شهريا	No	Yes	No difference ليس هناك فرق	No		Strongly Agree اوافق بشده	Strongly Agree اوافق بشدة	Strongly Agree اوافق بشدة
Female	Married متزوج	Expats arab مغترب عربي	Bachelor بكالريوس	Non-Medical background غير طبية	Arabic عربي, English انجليزي	Chain pharmacy سلسلة صيدليات	Yes	5 - 15 customers	To collect a prescription medication لجمع وصفة طبية	I acquired it right away. لقد حصلت عليه على الفور.	Disagree لا اوافق	Height of the prescription counterارتفاع عداد الوصفات الطبية, Crowded and noisy environment at prescription area.بيئة مزدحمة وصاخبة في منطقة الوصفات الطبية., Comfortable waiting area منطقة انتظار مريحة	No	Yes	Yes	Yes	Yes	Yes	Yes	Agree اوافق	Yes	Yes	Yes	didn’t try لم اجرب	No	No	No	Agree اوافق	Agree اوافق	Disagree لا اوافق	Never ابدا	Nearby location منطقة قريبة, Personality and knowledge of pharmacist (trust one of the pharmacist in an specific branch) شخصية ومعرفة الصيدلي (ثق بأحد الصيدلي في فرع معين), Easy Waiting Times اوقات انتظار قصيرة, Pricing and Discounts الاسعار و التخفيضات, Availability of specific medications توافر أدوية محددة	Yes, sometimes نعم، احيانا	Yes	Enough كافي	More than 10 mins اكثر من ١٠ دقائق	Yes, sometimes نعم، احيانا	No	Monthly شهريا	Yes	No	Visit to pharmacy زيارة الصيدلية	Yes	Healthy eating الطعام الصحي, Physical exercises ممارسة الرياضة	Agree اوافق	Neutral محايد	Disagree لا اوافق	شرح للمرض اي اثار جانبيه للدواء وخاصة لو انسان كبير في العمر
Female	Married متزوج	Expats arab مغترب عربي	Bachelor بكالريوس	Medical background طبية	Arabic عربي, English انجليزي	Independent Pharmacy صيدلية مستقلة	Yes	Less than 5 customers اقل من ٥	Refill regular medications إعادة ملء الأدوية العادية	I spent some time waiting at the pharmacy.قضيت بعض الوقت في الانتظار في الصيدلية.	Neutral محايد	Height of the prescription counterارتفاع عداد الوصفات الطبية	No	No	No	Yes	Yes	Yes	Yes	Neutral محايد	Yes	Yes	Yes	Yes	No	No	Yes	Neutral محايد	Agree اوافق	Disagree لا اوافق	Never ابدا	Nearby location منطقة قريبة	Yes, all times نعم، في كل الاوقات	Yes	Enough كافي	5 mins ٥دقائق	Yes, sometimes نعم، احيانا	Yes	When i need something عندما احتاج شيئا	Yes	No	Visit to pharmacy زيارة الصيدلية	No		Strongly Disagree اوافق بشدة	Agree اوافق	Disagree لا اوافق
Male	Married متزوج	Expats arab مغترب عربي	Post graduate (Master / PhD) دراسات عليا	Non-Medical background غير طبية	Arabic عربي, English انجليزي	Independent Pharmacy صيدلية مستقلة	No	Not sure/Don’t know	To collect a prescription medication لجمع وصفة طبية, Purchase over-the-counter (OTC) medicationsشراء الأدوية التي لا تستلزم وصفة طبية .	I spent some time waiting at the pharmacy.قضيت بعض الوقت في الانتظار في الصيدلية.	Disagree لا اوافق	Height of the prescription counterارتفاع عداد الوصفات الطبية, Crowded and noisy environment at prescription area.بيئة مزدحمة وصاخبة في منطقة الوصفات الطبية., Lack or no privacy area (counseling area)نقص أو عدم وجود منطقة للخصوصية (منطقة الاستشارة), Busy pharmacist who didn’t give enough counselling time for patients صيدلي مشغول ولا يعطي الوقت الكافي لتقديم الاستشارة للمرضى	No	No	No	Yes	Yes	No	No	Neutral محايد	Yes	Yes	Yes	No	No	No	No	Disagree لا اوافق	Agree اوافق	Disagree لا اوافق	Rarely نادرا	Nearby location منطقة قريبة, Easy Waiting Times اوقات انتظار قصيرة	Yes, sometimes نعم، احيانا	Yes	Enough كافي	More than 10 mins اكثر من ١٠ دقائق	Yes, sometimes نعم، احيانا	Yes	Every three months كل ٣ اشهر	Yes	No	Visit to pharmacy زيارة الصيدلية	No		Disagree لا اوافق	Disagree لا اوافق	Neutral محايد	الصيدله مهنة مهمة وليست فقط لمناولة الدواء فالصيدلى هو المنوط به وصف الأدوية المناسبة لانه اكتر شخص مؤهل لمعرفة التفاعلات الدوائية و تأثيرات الأدوية على بعضها وأثارها الجانبية وتفاعلاتها وطريقة تعطيها وجرعتها لذلك يجب تعميم دراسة الصيدله الاكلينيكية والتأكد من قيام الصيادلة بدورهم الحقيقي وليس فقط إحضار الأدوية من على الرفوف وبيع مستحضرات التجميل
Female	Married متزوج	Expats arab مغترب عربي	Bachelor بكالريوس	Non-Medical background غير طبية	Arabic عربي, English انجليزي	Chain pharmacy سلسلة صيدليات	Yes	5 - 15 customers	Refill regular medications إعادة ملء الأدوية العادية, Purchase Personal care product (cosmetics, vitamins and minerals, contraceptives…)شراء منتجات العناية الشخصية (مستحضرات التجميل، الفيتامينات والمعادن، وسائل منع الحمل…), Health screenings: such as blood pressure checks, blood glucose monitoring, pulse oximeter الفحوصات الصحية: مثل فحص ضغط الدم، مراقبة نسبة الجلوكوز في الدم، مقياس التأكسج النبضي	I arrived later to pick it up.وصلت في وقت لاحق لاستلامه.	Agree اوافق	Crowded and noisy environment at prescription area.بيئة مزدحمة وصاخبة في منطقة الوصفات الطبية., Lack or no privacy area (counseling area)نقص أو عدم وجود منطقة للخصوصية (منطقة الاستشارة), Comfortable waiting area منطقة انتظار مريحة, Busy pharmacist who didn’t give enough counselling time for patients صيدلي مشغول ولا يعطي الوقت الكافي لتقديم الاستشارة للمرضى	No	Yes	No	Yes	Yes	No	No	Neutral محايد	Yes	No	Yes	No	No	Yes	No	Strongly agree اوافق بشدة	Neutral محايد	Strongly Agree اوافق بشدة	Never ابدا	Nearby location منطقة قريبة, Personality and knowledge of pharmacist (trust one of the pharmacist in an specific branch) شخصية ومعرفة الصيدلي (ثق بأحد الصيدلي في فرع معين), Easy Waiting Times اوقات انتظار قصيرة, Insurance Coverage تغطية التأمين, Pricing and Discounts الاسعار و التخفيضات, Availability of specific medications توافر أدوية محددة	Yes, sometimes نعم، احيانا	No	Not Enough غير كافي	Less than 5 mins اقل من ٥ دقائق	Yes, sometimes نعم، احيانا	No	Every six months كل ٦ اشهر	Yes	Yes	No difference ليس هناك فرق	No		Strongly Disagree اوافق بشدة	Agree اوافق	Disagree لا اوافق
Male	Married متزوج	Expats arab مغترب عربي	High school المدرسة الثانوية	Non-Medical background غير طبية	Arabic عربي, English انجليزي	Chain pharmacy سلسلة صيدليات	Yes	Less than 5 customers اقل من ٥	To collect a prescription medication لجمع وصفة طبية, Purchase Personal care product (cosmetics, vitamins and minerals, contraceptives…)شراء منتجات العناية الشخصية (مستحضرات التجميل، الفيتامينات والمعادن، وسائل منع الحمل…)	I acquired it right away. لقد حصلت عليه على الفور.	Agree اوافق	Comfortable waiting area منطقة انتظار مريحة	No	Yes	No	Yes	Yes	Yes	Yes	Agree اوافق	Yes	Yes	Yes	Yes	No	No	Yes	Disagree لا اوافق	Agree اوافق	Disagree لا اوافق	Always دائما	Nearby location منطقة قريبة, Easy Waiting Times اوقات انتظار قصيرة, Insurance Coverage تغطية التأمين	Yes, all times نعم، في كل الاوقات	Yes	Enough كافي	Less than 5 mins اقل من ٥ دقائق	Yes, all times نعم، دائما	No	Monthly شهريا	Yes	No	Visit to pharmacy زيارة الصيدلية	No		Agree اوافق	Agree اوافق	Agree اوافق
Female	Married متزوج	Expats arab مغترب عربي	Bachelor بكالريوس	Non-Medical background غير طبية	Arabic عربي	Independent Pharmacy صيدلية مستقلة	Yes	Less than 5 customers اقل من ٥	To collect a prescription medication لجمع وصفة طبية, Purchase over-the-counter (OTC) medicationsشراء الأدوية التي لا تستلزم وصفة طبية ., Seek advice and consultations from pharmacists طلب المشورة من الصيادلة	I spent some time waiting at the pharmacy.قضيت بعض الوقت في الانتظار في الصيدلية.	Disagree لا اوافق	Height of the prescription counterارتفاع عداد الوصفات الطبية	Yes	Yes	Yes	Yes	Yes	Yes	Yes	Strongly agree اوافق بشدة	Yes	Yes	Yes	Yes	Yes	No	Yes	Disagree لا اوافق	Strongly agree اوافق بشدة	Strongly Disagree لا اوافق بشدة	Always دائما	Nearby location منطقة قريبة, Personality and knowledge of pharmacist (trust one of the pharmacist in an specific branch) شخصية ومعرفة الصيدلي (ثق بأحد الصيدلي في فرع معين), Easy Waiting Times اوقات انتظار قصيرة, Additional Services (blood pressure, glucose, pulse measures) الخدمات الإضافية (ضغط الدم، الجلوكوز، قياس النبض), Insurance Coverage تغطية التأمين, Pricing and Discounts الاسعار و التخفيضا…	Yes, all times نعم، في كل الاوقات	Yes	Enough كافي	More than 10 mins اكثر من ١٠ دقائق	Yes, all times نعم، دائما	No	Monthly شهريا	Yes	Yes	No difference ليس هناك فرق	Yes	Healthy eating الطعام الصحي, Physical exercises ممارسة الرياضة	Agree اوافق	Strongly Agree اوافق بشدة	Strongly Agree اوافق بشدة	توفير التأمين
Male	Single اعزب	Expats arab مغترب عربي	Bachelor بكالريوس	Medical background طبية	Arabic عربي, English انجليزي	Chain pharmacy سلسلة صيدليات	Yes	5 - 15 customers	Refill regular medications إعادة ملء الأدوية العادية, To collect a prescription medication لجمع وصفة طبية, Purchase over-the-counter (OTC) medicationsشراء الأدوية التي لا تستلزم وصفة طبية .	I acquired it right away. لقد حصلت عليه على الفور.	Neutral محايد	Crowded and noisy environment at prescription area.بيئة مزدحمة وصاخبة في منطقة الوصفات الطبية., Comfortable waiting area منطقة انتظار مريحة, The pharmacist and the patient use the same language الصيدلي والمريض يستخدمان نفس اللغة	No	Yes	Yes	Yes	Yes	Yes	Yes	Strongly agree اوافق بشدة		Yes	Yes	didn’t try لم اجرب	No	No	Yes	Disagree لا اوافق	Strongly agree اوافق بشدة	Strongly Agree اوافق بشدة	Always دائما	Nearby location منطقة قريبة, Personality and knowledge of pharmacist (trust one of the pharmacist in an specific branch) شخصية ومعرفة الصيدلي (ثق بأحد الصيدلي في فرع معين), Easy Waiting Times اوقات انتظار قصيرة, Additional Services (blood pressure, glucose, pulse measures) الخدمات الإضافية (ضغط الدم، الجلوكوز، قياس النبض)	Yes, all times نعم، في كل الاوقات	Yes	Enough كافي	10mins ١٠ دقائق	Yes, all times نعم، دائما	No	Monthly شهريا	Yes	No	Visit to pharmacy زيارة الصيدلية	Yes	Healthy eating الطعام الصحي	Agree اوافق	Strongly Agree اوافق بشدة	Agree اوافق
Male	Married متزوج	Expats arab مغترب عربي	Bachelor بكالريوس	Non-Medical background غير طبية	Arabic عربي, English انجليزي, German ((Deutsche Sprach)	Chain pharmacy سلسلة صيدليات	Yes	Less than 5 customers اقل من ٥	To collect a prescription medication لجمع وصفة طبية	I acquired it right away. لقد حصلت عليه على الفور.	Neutral محايد	Comfortable Pharmacy design and decoration تصميم وديكور صيدلية مريح, Comfortable waiting area منطقة انتظار مريحة	No	Yes	No	Yes	Yes	Yes	Yes	Agree اوافق	Yes	Yes	Yes	didn’t try لم اجرب	No	No	Yes	Neutral محايد	Strongly agree اوافق بشدة	Neutral محايد	Often غالبا	Nearby location منطقة قريبة, Personality and knowledge of pharmacist (trust one of the pharmacist in an specific branch) شخصية ومعرفة الصيدلي (ثق بأحد الصيدلي في فرع معين), Additional Services (blood pressure, glucose, pulse measures) الخدمات الإضافية (ضغط الدم، الجلوكوز، قياس النبض), Pricing and Discounts الاسعار و التخفيضات	Yes, all times نعم، في كل الاوقات	Yes	Enough كافي	5 mins ٥دقائق	Yes, all times نعم، دائما	No	Monthly شهريا	Yes	Yes	Visit to pharmacy زيارة الصيدلية	Yes	Physical exercises ممارسة الرياضة, Diabetes السكر	Agree اوافق	Agree اوافق	Agree اوافق	تنظيم الوقت المتاح مع الصيدلة لاخذ المزيد من النصايح الطبية
Male	Married متزوج	Expats arab مغترب عربي	Post graduate (Master / PhD) دراسات عليا	Medical background طبية	Arabic عربي, English انجليزي,	Chain pharmacy سلسلة صيدليات	Yes	No one, just me لا احد فقط انا	To collect a prescription medication لجمع وصفة طبية, Purchase over-the-counter (OTC) medicationsشراء الأدوية التي لا تستلزم وصفة طبية .	I spent some time waiting at the pharmacy.قضيت بعض الوقت في الانتظار في الصيدلية.	Strongly disagree لا اوافق بشدة	Crowded and noisy environment at prescription area.بيئة مزدحمة وصاخبة في منطقة الوصفات الطبية.	No	Yes	No	No	Yes	Yes	No	Strongly agree اوافق بشدة	Yes	Yes	Yes	No	No	No	Yes	Agree اوافق	Strongly agree اوافق بشدة	Agree اوافق	Rarely نادرا	Personality and knowledge of pharmacist (trust one of the pharmacist in an specific branch) شخصية ومعرفة الصيدلي (ثق بأحد الصيدلي في فرع معين)	Yes, all times نعم، في كل الاوقات	Yes	Enough كافي	Less than 5 mins اقل من ٥ دقائق	Yes, all times نعم، دائما	No	Every three months كل ٣ اشهر	Yes	No	No difference ليس هناك فرق	No		Neutral محايد	Strongly Agree اوافق بشدة	Strongly Agree اوافق بشدة	المشكلة الوحيدة هي شركات التامين التي تحاول رفض اي دواء وتوافق عند اصرار العميل إنها تجارة
Male	Married متزوج	Expats arab مغترب عربي		Medical background طبية	Arabic عربي, English انجليزي	Chain pharmacy سلسلة صيدليات	No	Less than 5 customers اقل من ٥	Refill regular medications إعادة ملء الأدوية العادية, To collect a prescription medication لجمع وصفة طبية	I acquired it right away. لقد حصلت عليه على الفور.	Neutral محايد	Crowded and noisy environment at prescription area.بيئة مزدحمة وصاخبة في منطقة الوصفات الطبية., Lack or no privacy area (counseling area)نقص أو عدم وجود منطقة للخصوصية (منطقة الاستشارة)	No	Yes	No	Yes	Yes	Yes	Yes	Neutral محايد	Yes	Yes		didn’t try لم اجرب	No	No	No	Neutral محايد	Agree اوافق	Disagree لا اوافق	Rarely نادرا	Nearby location منطقة قريبة, Insurance Coverage تغطية التأمين, Pricing and Discounts الاسعار و التخفيضات	Yes, sometimes نعم، احيانا	Yes	Enough كافي	5 mins ٥دقائق	No لا	Yes	Every three months كل ٣ اشهر	No	No	No difference ليس هناك فرق	No		Disagree لا اوافق	Disagree لا اوافق	Disagree لا اوافق
Male	Married متزوج	Expats arab مغترب عربي	Post graduate (Master / PhD) دراسات عليا	Medical background طبية	Arabic عربي, English انجليزي	Chain pharmacy سلسلة صيدليات	Yes	Not sure/Don’t know	Refill regular medications إعادة ملء الأدوية العادية, To collect a prescription medication لجمع وصفة طبية, Purchase over-the-counter (OTC) medicationsشراء الأدوية التي لا تستلزم وصفة طبية .	I spent some time waiting at the pharmacy.قضيت بعض الوقت في الانتظار في الصيدلية.	Neutral محايد	Height of the prescription counterارتفاع عداد الوصفات الطبية, Crowded and noisy environment at prescription area.بيئة مزدحمة وصاخبة في منطقة الوصفات الطبية., Comfortable Pharmacy design and decoration تصميم وديكور صيدلية مريح	No	Yes	Yes	Yes	Yes	Yes	Yes	Neutral محايد	Yes	Yes		didn’t try لم اجرب	No	Yes	No	Agree اوافق	Neutral محايد	Neutral محايد	Sometimes بعض الاحيان	Nearby location منطقة قريبة, Easy Waiting Times اوقات انتظار قصيرة, Insurance Coverage تغطية التأمين	Yes, sometimes نعم، احيانا	Yes	Enough كافي	5 mins ٥دقائق	Yes, sometimes نعم، احيانا	No	When i need something عندما احتاج شيئا	No	Yes	No difference ليس هناك فرق	No		Agree اوافق	Neutral محايد	Agree اوافق
Female	Widowed ارمل	Expats arab مغترب عربي	Post graduate (Master / PhD) دراسات عليا	Non-Medical background غير طبية	Arabic عربي, English انجليزي	Chain pharmacy سلسلة صيدليات	No	No one, just me لا احد فقط انا	To collect a prescription medication لجمع وصفة طبية, Purchase over-the-counter (OTC) medicationsشراء الأدوية التي لا تستلزم وصفة طبية ., Purchase Personal care product (cosmetics, vitamins and minerals, contraceptives…)شراء منتجات العناية الشخصية (مستحضرات التجميل، الفيتامينات والمعادن، وسائل منع الحمل…)	I acquired it right away. لقد حصلت عليه على الفور.	Neutral محايد	Comfortable waiting area منطقة انتظار مريحة, The pharmacist and the patient use the same language الصيدلي والمريض يستخدمان نفس اللغة	No	Yes	No	Yes	Yes	Yes	Yes	Disagree لا اوافق	Yes	Yes	Yes	Yes	No	No	Yes	Disagree لا اوافق	Agree اوافق	Disagree لا اوافق	Sometimes بعض الاحيان	Nearby location منطقة قريبة, Personality and knowledge of pharmacist (trust one of the pharmacist in an specific branch) شخصية ومعرفة الصيدلي (ثق بأحد الصيدلي في فرع معين), Pricing and Discounts الاسعار و التخفيضات	Yes, all times نعم، في كل الاوقات	Yes	Enough كافي	5 mins ٥دقائق	Yes, all times نعم، دائما	Yes	When i need something عندما احتاج شيئا	No	No	Visit to pharmacy زيارة الصيدلية	No		Disagree لا اوافق	Agree اوافق	Disagree لا اوافق	لا شي
Female	Married متزوج	Expats arab مغترب عربي	Post graduate (Master / PhD) دراسات عليا	Medical background طبية	Arabic عربي, English انجليزي	Chain pharmacy سلسلة صيدليات	No	No one, just me لا احد فقط انا	Purchase over-the-counter (OTC) medicationsشراء الأدوية التي لا تستلزم وصفة طبية ., Purchase Personal care product (cosmetics, vitamins and minerals, contraceptives…)شراء منتجات العناية الشخصية (مستحضرات التجميل، الفيتامينات والمعادن، وسائل منع الحمل…)	I acquired it right away. لقد حصلت عليه على الفور.	Neutral محايد	Lack or no privacy area (counseling area)نقص أو عدم وجود منطقة للخصوصية (منطقة الاستشارة), Comfortable waiting area منطقة انتظار مريحة, The pharmacist and the patient use the same language الصيدلي والمريض يستخدمان نفس اللغة	No	No	No	Yes	Yes	Yes	No	Disagree لا اوافق	Yes	No	No	No	No	No	Yes	Agree اوافق	Strongly Disagree لا اوافق بشدة	Agree اوافق	Never ابدا	Nearby location منطقة قريبة, Personality and knowledge of pharmacist (trust one of the pharmacist in an specific branch) شخصية ومعرفة الصيدلي (ثق بأحد الصيدلي في فرع معين), Insurance Coverage تغطية التأمين, Pricing and Discounts الاسعار و التخفيضات	Yes, sometimes نعم، احيانا	No	Not Enough غير كافي	Less than 5 mins اقل من ٥ دقائق	No لا	No	When i need something عندما احتاج شيئا	No	Yes	No difference ليس هناك فرق	No		Disagree لا اوافق	Neutral محايد	Neutral محايد	لاشيء
Female	Married متزوج	Expats arab مغترب عربي	Bachelor بكالريوس	Non-Medical background غير طبية	Arabic عربي	Chain pharmacy سلسلة صيدليات	Yes	No one, just me لا احد فقط انا	Purchase over-the-counter (OTC) medicationsشراء الأدوية التي لا تستلزم وصفة طبية .	I acquired it right away. لقد حصلت عليه على الفور.	Neutral محايد	Comfortable Pharmacy design and decoration تصميم وديكور صيدلية مريح	No	Yes	No	Yes	Yes	Yes	Yes	Neutral محايد	Yes	Yes	Yes	didn’t try لم اجرب	No	No	No	Neutral محايد	Strongly agree اوافق بشدة	Disagree لا اوافق	Never ابدا	Nearby location منطقة قريبة	Yes, all times نعم، في كل الاوقات	Yes	Enough كافي	Less than 5 mins اقل من ٥ دقائق	Yes, all times نعم، دائما	Yes	Monthly شهريا	Yes	No	Visit to pharmacy زيارة الصيدلية	No		Neutral محايد	Neutral محايد	Agree اوافق
Male	Married متزوج	Expats arab مغترب عربي	Post graduate (Master / PhD) دراسات عليا	Medical background طبية	Arabic عربي, English انجليزي	Chain pharmacy سلسلة صيدليات	No	Less than 5 customers اقل من ٥	Refill regular medications إعادة ملء الأدوية العادية, To collect a prescription medication لجمع وصفة طبية	I acquired it right away. لقد حصلت عليه على الفور.	Neutral محايد	Height of the prescription counterارتفاع عداد الوصفات الطبية, Crowded and noisy environment at prescription area.بيئة مزدحمة وصاخبة في منطقة الوصفات الطبية., Lack or no privacy area (counseling area)نقص أو عدم وجود منطقة للخصوصية (منطقة الاستشارة), Appropriate light, visibility, and visual quality الإضاءة المناسبة والرؤية والجودة البصرية, Comfortable Pharmacy design and decoration تصميم وديكور صي…	No	Yes	No	Yes	Yes	Yes	Yes	Disagree لا اوافق	Yes	Yes	Yes	didn’t try لم اجرب	No	No	No	Agree اوافق	Agree اوافق	Disagree لا اوافق	Rarely نادرا	Nearby location منطقة قريبة, Pricing and Discounts الاسعار و التخفيضات	Yes, sometimes نعم، احيانا	Yes	Enough كافي	Less than 5 mins اقل من ٥ دقائق	No لا	Yes	Every three months كل ٣ اشهر	No	No	No difference ليس هناك فرق	No		Disagree لا اوافق	Neutral محايد	Strongly Disagree لا اوافق بشدة
Male	Married متزوج	Expats arab مغترب عربي	Bachelor بكالريوس	Non-Medical background غير طبية	Arabic عربي, English انجليزي	Independent Pharmacy صيدلية مستقلة	Yes	Less than 5 customers اقل من ٥	Purchase over-the-counter (OTC) medicationsشراء الأدوية التي لا تستلزم وصفة طبية ., Purchase Personal care product (cosmetics, vitamins and minerals, contraceptives…)شراء منتجات العناية الشخصية (مستحضرات التجميل، الفيتامينات والمعادن، وسائل منع الحمل…)	I spent some time waiting at the pharmacy.قضيت بعض الوقت في الانتظار في الصيدلية.	Neutral محايد	Height of the prescription counterارتفاع عداد الوصفات الطبية, Lack or no privacy area (counseling area)نقص أو عدم وجود منطقة للخصوصية (منطقة الاستشارة), The pharmacist and the patient use the same language الصيدلي والمريض يستخدمان نفس اللغة	No	Yes	No	Yes	Yes	Yes	Yes	Agree اوافق	Yes	Yes	Yes	Yes	Yes	No	Yes	Neutral محايد	Agree اوافق	Disagree لا اوافق	Sometimes بعض الاحيان	Nearby location منطقة قريبة, Personality and knowledge of pharmacist (trust one of the pharmacist in an specific branch) شخصية ومعرفة الصيدلي (ثق بأحد الصيدلي في فرع معين), Insurance Coverage تغطية التأمين	Yes, all times نعم، في كل الاوقات	Yes	Enough كافي	10mins ١٠ دقائق	Yes, all times نعم، دائما	No	Monthly شهريا	Yes	No	Visit to pharmacy زيارة الصيدلية	Yes	Smoking cessation التدخين, Healthy eating الطعام الصحي, Physical exercises ممارسة الرياضة	Neutral محايد	Agree اوافق	Agree اوافق
Male	Married متزوج	Expats arab مغترب عربي	Bachelor بكالريوس	Non-Medical background غير طبية	Arabic عربي, English انجليزي	Chain pharmacy سلسلة صيدليات	Yes	Less than 5 customers اقل من ٥	To collect a prescription medication لجمع وصفة طبية, Purchase over-the-counter (OTC) medicationsشراء الأدوية التي لا تستلزم وصفة طبية .	I spent some time waiting at the pharmacy.قضيت بعض الوقت في الانتظار في الصيدلية.	Neutral محايد	Lack or no privacy area (counseling area)نقص أو عدم وجود منطقة للخصوصية (منطقة الاستشارة), Busy pharmacist who didn’t give enough counselling time for patients صيدلي مشغول ولا يعطي الوقت الكافي لتقديم الاستشارة للمرضى, The pharmacist and the patient use the same language الصيدلي والمريض يستخدمان نفس اللغة	Yes	No	No	Yes	Yes	Yes	No	Disagree لا اوافق	Yes	Yes	Yes	didn’t try لم اجرب	No	Yes	No	Agree اوافق	Neutral محايد	Neutral محايد	Rarely نادرا	Nearby location منطقة قريبة, Easy Waiting Times اوقات انتظار قصيرة, Insurance Coverage تغطية التأمين	Yes, all times نعم، في كل الاوقات	Yes	Enough كافي	Less than 5 mins اقل من ٥ دقائق	Yes, sometimes نعم، احيانا	Yes	Every three months كل ٣ اشهر	Yes	Yes	Visit to pharmacy زيارة الصيدلية	No		Neutral محايد	Neutral محايد	Disagree لا اوافق
Female	Single اعزب	Local مواطن	Bachelor بكالريوس	Medical background طبية	Arabic عربي, English انجليزي	Chain pharmacy سلسلة صيدليات	Yes	16-25 customers	Refill regular medications إعادة ملء الأدوية العادية, To collect a prescription medication لجمع وصفة طبية, Purchase Personal care product (cosmetics, vitamins and minerals, contraceptives…)شراء منتجات العناية الشخصية (مستحضرات التجميل، الفيتامينات والمعادن، وسائل منع الحمل…)	I acquired it right away. لقد حصلت عليه على الفور.	Neutral محايد	Height of the prescription counterارتفاع عداد الوصفات الطبية, Appropriate light, visibility, and visual quality الإضاءة المناسبة والرؤية والجودة البصرية, Comfortable Pharmacy design and decoration تصميم وديكور صيدلية مريح	No	Yes	No	Yes	Yes	Yes	Yes	Agree اوافق	Yes	Yes	Yes	Yes	No	Yes	Yes	Neutral محايد	Strongly agree اوافق بشدة	Disagree لا اوافق	Sometimes بعض الاحيان	Nearby location منطقة قريبة, Personality and knowledge of pharmacist (trust one of the pharmacist in an specific branch) شخصية ومعرفة الصيدلي (ثق بأحد الصيدلي في فرع معين), Insurance Coverage تغطية التأمين	Yes, all times نعم، في كل الاوقات	Yes	Enough كافي	5 mins ٥دقائق	Yes, all times نعم، دائما	No	When i need something عندما احتاج شيئا	No	Yes	Visit to pharmacy زيارة الصيدلية	Yes	Healthy eating الطعام الصحي, Physical exercises ممارسة الرياضة	Strongly Agree اوافق بشده	Strongly Agree اوافق بشدة	Agree اوافق	لا شي الامور طيبة
Female	Single اعزب	Expats arab مغترب عربي	Bachelor بكالريوس	Non-Medical background غير طبية	Arabic عربي, English انجليزي, Turkey	Chain pharmacy سلسلة صيدليات	Yes	Less than 5 customers اقل من ٥	Refill regular medications إعادة ملء الأدوية العادية, To collect a prescription medication لجمع وصفة طبية, Purchase over-the-counter (OTC) medicationsشراء الأدوية التي لا تستلزم وصفة طبية .	I spent some time waiting at the pharmacy.قضيت بعض الوقت في الانتظار في الصيدلية.	Neutral محايد	Crowded and noisy environment at prescription area.بيئة مزدحمة وصاخبة في منطقة الوصفات الطبية., Comfortable Pharmacy design and decoration تصميم وديكور صيدلية مريح, Comfortable waiting area منطقة انتظار مريحة	No	Yes	No	No	No	No	Yes	Disagree لا اوافق	Yes	Yes	Yes	Yes	No	No	Yes	Strongly disagree لا اوافق بشدة	Strongly agree اوافق بشدة	Strongly Disagree لا اوافق بشدة	Often غالبا	Personality and knowledge of pharmacist (trust one of the pharmacist in an specific branch) شخصية ومعرفة الصيدلي (ثق بأحد الصيدلي في فرع معين), Insurance Coverage تغطية التأمين, Availability of specific medications توافر أدوية محددة	Yes, sometimes نعم، احيانا	Yes	Enough كافي	10mins ١٠ دقائق	Yes, all times نعم، دائما	No	Every three months كل ٣ اشهر	Yes	Yes	Visit to pharmacy زيارة الصيدلية	No	Diabetes السكر	Agree اوافق	Agree اوافق	Agree اوافق
Female	Single اعزب	Expats arab مغترب عربي	Bachelor بكالريوس	Non-Medical background غير طبية	Arabic عربي, English انجليزي	Chain pharmacy سلسلة صيدليات	No	Less than 5 customers اقل من ٥	Refill regular medications إعادة ملء الأدوية العادية, To collect a prescription medication لجمع وصفة طبية, Purchase over-the-counter (OTC) medicationsشراء الأدوية التي لا تستلزم وصفة طبية .	I spent some time waiting at the pharmacy.قضيت بعض الوقت في الانتظار في الصيدلية.	Disagree لا اوافق	Height of the prescription counterارتفاع عداد الوصفات الطبية	No	No	No	Yes	Yes	Yes	Yes	Agree اوافق	Yes	Yes	Yes	Yes	No	Yes	Yes	Strongly agree اوافق بشدة	Strongly agree اوافق بشدة	Agree اوافق	Sometimes بعض الاحيان	Nearby location منطقة قريبة, Insurance Coverage تغطية التأمين, Pricing and Discounts الاسعار و التخفيضات	Yes, sometimes نعم، احيانا	No	Not Enough غير كافي	10mins ١٠ دقائق	Yes, sometimes نعم، احيانا	No	Every three months كل ٣ اشهر	Yes	Yes	Phone الهاتف	No	Physical exercises ممارسة الرياضة	Disagree لا اوافق	Agree اوافق	Neutral محايد
Female	Married متزوج	Expats arab مغترب عربي	Bachelor بكالريوس	Medical background طبية	Arabic عربي, English انجليزي	Independent Pharmacy صيدلية مستقلة	Yes	More than 25 customers اكثر من ٢٥	Refill regular medications إعادة ملء الأدوية العادية, To collect a prescription medication لجمع وصفة طبية, Purchase over-the-counter (OTC) medicationsشراء الأدوية التي لا تستلزم وصفة طبية ., Seek advice and consultations from pharmacists طلب المشورة من الصيادلة	I spent some time waiting at the pharmacy.قضيت بعض الوقت في الانتظار في الصيدلية.	Agree اوافق	Crowded and noisy environment at prescription area.بيئة مزدحمة وصاخبة في منطقة الوصفات الطبية., Comfortable waiting area منطقة انتظار مريحة, Busy pharmacist who didn’t give enough counselling time for patients صيدلي مشغول ولا يعطي الوقت الكافي لتقديم الاستشارة للمرضى, The pharmacist and the patient use the same language الصيدلي والمريض يستخدمان نفس اللغة	Yes	Yes	Yes	Yes	Yes	No	Yes	Strongly disagree لا اوافق بشدة	Yes	Yes	Yes	No	Yes	Yes	No	Disagree لا اوافق	Disagree لا اوافق	Disagree لا اوافق	Rarely نادرا	Nearby location منطقة قريبة, Personality and knowledge of pharmacist (trust one of the pharmacist in an specific branch) شخصية ومعرفة الصيدلي (ثق بأحد الصيدلي في فرع معين), Insurance Coverage تغطية التأمين, Availability of specific medications توافر أدوية محددة	Yes, sometimes نعم، احيانا	No	Not Enough غير كافي	More than 10 mins اكثر من ١٠ دقائق	No لا	Yes	When i need something عندما احتاج شيئا	Yes	Yes	Visit to pharmacy زيارة الصيدلية	Yes	Healthy eating الطعام الصحي, Physical exercises ممارسة الرياضة, Diabetes السكر, Contraceptives موانع الحمل	Disagree لا اوافق	Strongly Agree اوافق بشدة	Disagree لا اوافق	Pharmacist should be honest in his advice not just sales!
Female	Single اعزب	Expats arab مغترب عربي	Bachelor بكالريوس	Medical background طبية	Arabic عربي, English انجليزي	Independent Pharmacy صيدلية مستقلة	Yes	Less than 5 customers اقل من ٥	Purchase over-the-counter (OTC) medicationsشراء الأدوية التي لا تستلزم وصفة طبية .	I acquired it right away. لقد حصلت عليه على الفور.	Neutral محايد	Height of the prescription counterارتفاع عداد الوصفات الطبية, Crowded and noisy environment at prescription area.بيئة مزدحمة وصاخبة في منطقة الوصفات الطبية., Lack or no privacy area (counseling area)نقص أو عدم وجود منطقة للخصوصية (منطقة الاستشارة)	No	Yes	No	Yes	Yes	Yes	Yes	Disagree لا اوافق	Yes	Yes	Yes	didn’t try لم اجرب	No	No	Yes	Neutral محايد	Agree اوافق	Disagree لا اوافق	Never ابدا	Nearby location منطقة قريبة, Pricing and Discounts الاسعار و التخفيضات	Yes, sometimes نعم، احيانا	Yes	Enough كافي	Less than 5 mins اقل من ٥ دقائق	Yes, sometimes نعم، احيانا	No	Every three months كل ٣ اشهر	Yes	Yes	Visit to pharmacy زيارة الصيدلية	No		Neutral محايد	Agree اوافق	Neutral محايد	Decrease the medication prices cuz many people cant afford some medications
Female	Married متزوج	Expats arab مغترب عربي	Bachelor بكالريوس	Medical background طبية	Arabic عربي, English انجليزي	Chain pharmacy سلسلة صيدليات	Yes	16-25 customers	To collect a prescription medication لجمع وصفة طبية, Purchase over-the-counter (OTC) medicationsشراء الأدوية التي لا تستلزم وصفة طبية ., Seek advice and consultations from pharmacists طلب المشورة من الصيادلة, Purchase Personal care product (cosmetics, vitamins and minerals, contraceptives…)شراء منتجات العناية الشخصية (مستحضرات التجميل، الفيتامينات والمعادن، وسائل منع الحمل…)	I spent some time waiting at the pharmacy.قضيت بعض الوقت في الانتظار في الصيدلية.	Neutral محايد	Height of the prescription counterارتفاع عداد الوصفات الطبية, Crowded and noisy environment at prescription area.بيئة مزدحمة وصاخبة في منطقة الوصفات الطبية., Busy pharmacist who didn’t give enough counselling time for patients صيدلي مشغول ولا يعطي الوقت الكافي لتقديم الاستشارة للمرضى	No	Yes	No	Yes	Yes	Yes	Yes	Agree اوافق	Yes	Yes	Yes	Yes	No	Yes	Yes	Neutral محايد	Agree اوافق	Disagree لا اوافق	Often غالبا	Nearby location منطقة قريبة, Personality and knowledge of pharmacist (trust one of the pharmacist in an specific branch) شخصية ومعرفة الصيدلي (ثق بأحد الصيدلي في فرع معين), Insurance Coverage تغطية التأمين, Pricing and Discounts الاسعار و التخفيضات	Yes, sometimes نعم، احيانا	Yes	Enough كافي	5 mins ٥دقائق	Yes, sometimes نعم، احيانا	No	When i need something عندما احتاج شيئا	Yes	No	Visit to pharmacy زيارة الصيدلية	Yes	Contraceptives موانع الحمل	Disagree لا اوافق	Strongly Agree اوافق بشدة	Strongly Agree اوافق بشدة
Female	Married متزوج	Expats arab مغترب عربي	Bachelor بكالريوس	Non-Medical background غير طبية	Arabic عربي, English انجليزي	Chain pharmacy سلسلة صيدليات	Yes	Less than 5 customers اقل من ٥	To collect a prescription medication لجمع وصفة طبية, Purchase over-the-counter (OTC) medicationsشراء الأدوية التي لا تستلزم وصفة طبية ., Purchase Personal care product (cosmetics, vitamins and minerals, contraceptives…)شراء منتجات العناية الشخصية (مستحضرات التجميل، الفيتامينات والمعادن، وسائل منع الحمل…), Purchase a medical device (blood pressure monitoring device, blood sugar device, pregnancy k…	I spent some time waiting at the pharmacy.قضيت بعض الوقت في الانتظار في الصيدلية.	Neutral محايد	Comfortable Pharmacy design and decoration تصميم وديكور صيدلية مريح, Comfortable waiting area منطقة انتظار مريحة	No	Yes	Yes	Yes	Yes	Yes	Yes	Agree اوافق	Yes		Yes	Yes	No	No	Yes		Agree اوافق	Disagree لا اوافق	Sometimes بعض الاحيان	Nearby location منطقة قريبة, Personality and knowledge of pharmacist (trust one of the pharmacist in an specific branch) شخصية ومعرفة الصيدلي (ثق بأحد الصيدلي في فرع معين), Easy Waiting Times اوقات انتظار قصيرة, Insurance Coverage تغطية التأمين	Yes, all times نعم، في كل الاوقات	Yes	Enough كافي	10mins ١٠ دقائق	Yes, all times نعم، دائما	No	Monthly شهريا	Yes	Yes	No difference ليس هناك فرق	Yes	Healthy eating الطعام الصحي, Physical exercises ممارسة الرياضة	Strongly Agree اوافق بشده	Strongly Agree اوافق بشدة	Strongly Agree اوافق بشدة
Female	Single اعزب	Expats arab مغترب عربي	Bachelor بكالريوس	Medical background طبية	Arabic عربي, English انجليزي	Independent Pharmacy صيدلية مستقلة	No	Less than 5 customers اقل من ٥	Refill regular medications إعادة ملء الأدوية العادية, To collect a prescription medication لجمع وصفة طبية, Purchase over-the-counter (OTC) medicationsشراء الأدوية التي لا تستلزم وصفة طبية ., Seek advice and consultations from pharmacists طلب المشورة من الصيادلة	I acquired it right away. لقد حصلت عليه على الفور.	Neutral محايد	Crowded and noisy environment at prescription area.بيئة مزدحمة وصاخبة في منطقة الوصفات الطبية.	No	Yes	Yes	Yes	Yes	No	Yes	Agree اوافق	Yes	Yes	Yes	Yes	No	No	No	Disagree لا اوافق	Agree اوافق	Neutral محايد	Sometimes بعض الاحيان	Nearby location منطقة قريبة, Personality and knowledge of pharmacist (trust one of the pharmacist in an specific branch) شخصية ومعرفة الصيدلي (ثق بأحد الصيدلي في فرع معين)	Yes, all times نعم، في كل الاوقات		Enough كافي	5 mins ٥دقائق	Yes, sometimes نعم، احيانا	No	When i need something عندما احتاج شيئا	Yes	Yes	No difference ليس هناك فرق	No		Agree اوافق	Neutral محايد	Neutral محايد
Female	Married متزوج	Expats arab مغترب عربي	Post graduate (Master / PhD) دراسات عليا	Non-Medical background غير طبية	Arabic عربي, English انجليزي	Independent Pharmacy صيدلية مستقلة	No	Less than 5 customers اقل من ٥	Purchase over-the-counter (OTC) medicationsشراء الأدوية التي لا تستلزم وصفة طبية .		Agree اوافق	Lack or no privacy area (counseling area)نقص أو عدم وجود منطقة للخصوصية (منطقة الاستشارة), Comfortable waiting area منطقة انتظار مريحة	No	Yes	No	Yes	Yes	No	Yes	Agree اوافق	Yes	Yes	Yes	No	No	No	No	Strongly agree اوافق بشدة	Agree اوافق	Disagree لا اوافق	Rarely نادرا	Nearby location منطقة قريبة, Easy Waiting Times اوقات انتظار قصيرة, Insurance Coverage تغطية التأمين, Pricing and Discounts الاسعار و التخفيضات	Yes, sometimes نعم، احيانا	Yes	Enough كافي	10mins ١٠ دقائق	Yes, all times نعم، دائما	No	When i need something عندما احتاج شيئا	Yes	Yes	No difference ليس هناك فرق	No		Neutral محايد	Agree اوافق	Agree اوافق	وضع مكان مخصص للانتظار و مكان خاص لمناقشة الحالة الخاصة
Female	Married متزوج	Expats arab مغترب عربي	High school المدرسة الثانوية	Non-Medical background غير طبية	Arabic عربي, English انجليزي	Independent Pharmacy صيدلية مستقلة	Yes	No one, just me لا احد فقط انا	Purchase Personal care product (cosmetics, vitamins and minerals, contraceptives…)شراء منتجات العناية الشخصية (مستحضرات التجميل، الفيتامينات والمعادن، وسائل منع الحمل…), Purchase a medical device (blood pressure monitoring device, blood sugar device, pregnancy kit...)شراء جهاز طبي (جهاز مراقبة ضغط الدم، جهاز السكر في الدم، طقم الحمل...)	I spent some time waiting at the pharmacy.قضيت بعض الوقت في الانتظار في الصيدلية.	Neutral محايد	Crowded and noisy environment at prescription area.بيئة مزدحمة وصاخبة في منطقة الوصفات الطبية., The pharmacist and the patient use the same language الصيدلي والمريض يستخدمان نفس اللغة	Yes	Yes	Yes	Yes	Yes	Yes	Yes	Agree اوافق	Yes	Yes	Yes	Yes	Yes	Yes	Yes	Agree اوافق	Agree اوافق	Agree اوافق	Sometimes بعض الاحيان	Personality and knowledge of pharmacist (trust one of the pharmacist in an specific branch) شخصية ومعرفة الصيدلي (ثق بأحد الصيدلي في فرع معين), Insurance Coverage تغطية التأمين, Pricing and Discounts الاسعار و التخفيضات	Yes, all times نعم، في كل الاوقات	Yes	Enough كافي	10mins ١٠ دقائق	Yes, all times نعم، دائما	Yes	Monthly شهريا	Yes	Yes	No difference ليس هناك فرق	Yes	Healthy eating الطعام الصحي, Physical exercises ممارسة الرياضة	Agree اوافق	Disagree لا اوافق	Disagree لا اوافق
Female	Married متزوج	Expats arab مغترب عربي	High school المدرسة الثانوية	Non-Medical background غير طبية	Arabic عربي	Chain pharmacy سلسلة صيدليات	Yes	Less than 5 customers اقل من ٥	To collect a prescription medication لجمع وصفة طبية	I spent some time waiting at the pharmacy.قضيت بعض الوقت في الانتظار في الصيدلية.	Strongly disagree لا اوافق بشدة	Height of the prescription counterارتفاع عداد الوصفات الطبية, Lack or no privacy area (counseling area)نقص أو عدم وجود منطقة للخصوصية (منطقة الاستشارة)	Yes	No	Yes	Yes	Yes	Yes	Yes	Agree اوافق	Yes	Yes	Yes	Yes	Yes	No	Yes	Agree اوافق	Agree اوافق	Disagree لا اوافق	Sometimes بعض الاحيان	Insurance Coverage تغطية التأمين	Yes, all times نعم، في كل الاوقات	Yes	Enough كافي	10mins ١٠ دقائق	Yes, all times نعم، دائما	Yes	Monthly شهريا	Yes	No	Visit to pharmacy زيارة الصيدلية	Yes	Physical exercises ممارسة الرياضة	Agree اوافق		Agree اوافق
Female	Single اعزب	Expats arab مغترب عربي	Bachelor بكالريوس	Non-Medical background غير طبية	Arabic عربي	Independent Pharmacy صيدلية مستقلة	Yes	No one, just me لا احد فقط انا	To collect a prescription medication لجمع وصفة طبية, Purchase over-the-counter (OTC) medicationsشراء الأدوية التي لا تستلزم وصفة طبية ., Seek advice and consultations from pharmacists طلب المشورة من الصيادلة	I acquired it right away. لقد حصلت عليه على الفور.	Disagree لا اوافق	Crowded and noisy environment at prescription area.بيئة مزدحمة وصاخبة في منطقة الوصفات الطبية., Busy pharmacist who didn’t give enough counselling time for patients صيدلي مشغول ولا يعطي الوقت الكافي لتقديم الاستشارة للمرضى, The pharmacist and the patient use the same language الصيدلي والمريض يستخدمان نفس اللغة	Yes	Yes	No	Yes	Yes	No	Yes	Neutral محايد	Yes	Yes	Yes	didn’t try لم اجرب	Yes	No	No	Agree اوافق	Agree اوافق	Disagree لا اوافق	Often غالبا	Nearby location منطقة قريبة, Easy Waiting Times اوقات انتظار قصيرة, Insurance Coverage تغطية التأمين, Pricing and Discounts الاسعار و التخفيضات	Yes, all times نعم، في كل الاوقات	Yes	Enough كافي	5 mins ٥دقائق	Yes, all times نعم، دائما	No	Every three months كل ٣ اشهر	No	Yes	Visit to pharmacy زيارة الصيدلية	Yes	Healthy eating الطعام الصحي, Physical exercises ممارسة الرياضة	Disagree لا اوافق	Agree اوافق	Neutral محايد
Female	Married متزوج	Expats arab مغترب عربي	Post graduate (Master / PhD) دراسات عليا	Non-Medical background غير طبية	Arabic عربي, English انجليزي	Independent Pharmacy صيدلية مستقلة	No	No one, just me لا احد فقط انا	Purchase over-the-counter (OTC) medicationsشراء الأدوية التي لا تستلزم وصفة طبية ., Purchase Personal care product (cosmetics, vitamins and minerals, contraceptives…)شراء منتجات العناية الشخصية (مستحضرات التجميل، الفيتامينات والمعادن، وسائل منع الحمل…)		Neutral محايد	Height of the prescription counterارتفاع عداد الوصفات الطبية, Crowded and noisy environment at prescription area.بيئة مزدحمة وصاخبة في منطقة الوصفات الطبية.	No	No	No	Yes	Yes	Yes	Yes	Neutral محايد	Yes	Yes	Yes	didn’t try لم اجرب	No	No	No	Neutral محايد	Agree اوافق	Disagree لا اوافق	Sometimes بعض الاحيان	Nearby location منطقة قريبة, Personality and knowledge of pharmacist (trust one of the pharmacist in an specific branch) شخصية ومعرفة الصيدلي (ثق بأحد الصيدلي في فرع معين), Insurance Coverage تغطية التأمين	Yes, all times نعم، في كل الاوقات	Yes	Enough كافي	10mins ١٠ دقائق	Yes, all times نعم، دائما	Yes	Monthly شهريا	No	Yes	No difference ليس هناك فرق	No		Agree اوافق	Agree اوافق	Agree اوافق	لايوجد
Female	Married متزوج	Expats arab مغترب عربي	Bachelor بكالريوس	Non-Medical background غير طبية	Arabic عربي	Independent Pharmacy صيدلية مستقلة	Yes	Less than 5 customers اقل من ٥	Refill regular medications إعادة ملء الأدوية العادية, To collect a prescription medication لجمع وصفة طبية, Purchase over-the-counter (OTC) medicationsشراء الأدوية التي لا تستلزم وصفة طبية ., Seek advice and consultations from pharmacists طلب المشورة من الصيادلة, Purchase Personal care product (cosmetics, vitamins and minerals, contraceptives…)شراء منتجات العناية الشخصية (مستحضرات التجميل، الفيتام…	I spent some time waiting at the pharmacy.قضيت بعض الوقت في الانتظار في الصيدلية.	Agree اوافق	Height of the prescription counterارتفاع عداد الوصفات الطبية, Crowded and noisy environment at prescription area.بيئة مزدحمة وصاخبة في منطقة الوصفات الطبية., Comfortable Pharmacy design and decoration تصميم وديكور صيدلية مريح, Comfortable waiting area منطقة انتظار مريحة, The pharmacist and the patient use the same language الصيدلي والمريض يستخدمان نفس اللغة	Yes	Yes	No	Yes	Yes	Yes	Yes	Neutral محايد	Yes	Yes	Yes	Yes	Yes	No	Yes	Agree اوافق	Agree اوافق	Disagree لا اوافق	Rarely نادرا	Nearby location منطقة قريبة, Additional Services (blood pressure, glucose, pulse measures) الخدمات الإضافية (ضغط الدم، الجلوكوز، قياس النبض), Insurance Coverage تغطية التأمين	Yes, sometimes نعم، احيانا	Yes	Enough كافي	5 mins ٥دقائق	Yes, all times نعم، دائما	No	When i need something عندما احتاج شيئا	Yes	No	Visit to pharmacy زيارة الصيدلية	No		Neutral محايد	Agree اوافق	Disagree لا اوافق
Female	Married متزوج	Expats arab مغترب عربي	Bachelor بكالريوس	Non-Medical background غير طبية	Arabic عربي	Chain pharmacy سلسلة صيدليات	No	Not sure/Don’t know	To collect a prescription medication لجمع وصفة طبية, Purchase over-the-counter (OTC) medicationsشراء الأدوية التي لا تستلزم وصفة طبية ., Seek advice and consultations from pharmacists طلب المشورة من الصيادلة, Purchase Personal care product (cosmetics, vitamins and minerals, contraceptives…)شراء منتجات العناية الشخصية (مستحضرات التجميل، الفيتامينات والمعادن، وسائل منع الحمل…), Purchase a medical d…	I spent some time waiting at the pharmacy.قضيت بعض الوقت في الانتظار في الصيدلية.	Agree اوافق	The pharmacist and the patient use the same language الصيدلي والمريض يستخدمان نفس اللغة	Yes	Yes	No	Yes	Yes	Yes	Yes	Disagree لا اوافق	Yes	Yes	Yes	didn’t try لم اجرب	No	No	Yes	Agree اوافق	Agree اوافق	Disagree لا اوافق	Sometimes بعض الاحيان	Nearby location منطقة قريبة, Personality and knowledge of pharmacist (trust one of the pharmacist in an specific branch) شخصية ومعرفة الصيدلي (ثق بأحد الصيدلي في فرع معين), Insurance Coverage تغطية التأمين, Pricing and Discounts الاسعار و التخفيضات	Yes, all times نعم، في كل الاوقات	Yes	Enough كافي	Less than 5 mins اقل من ٥ دقائق	Yes, sometimes نعم، احيانا	No	When i need something عندما احتاج شيئا	No	Yes	No difference ليس هناك فرق	No			Agree اوافق	Disagree لا اوافق	الاهتمام باللغة العربية لنستطيع التواصل بشكل افضل
Male	Married متزوج	Expats arab مغترب عربي	Bachelor بكالريوس	Non-Medical background غير طبية	Arabic عربي, English انجليزي	Independent Pharmacy صيدلية مستقلة	Yes	Less than 5 customers اقل من ٥	Purchase over-the-counter (OTC) medicationsشراء الأدوية التي لا تستلزم وصفة طبية .		Neutral محايد	Height of the prescription counterارتفاع عداد الوصفات الطبية	No	No	Yes	Yes	Yes	No	Yes	Neutral محايد	Yes	Yes	Yes	Yes	No	No	No	Neutral محايد	Agree اوافق	Disagree لا اوافق	Sometimes بعض الاحيان	Nearby location منطقة قريبة, Easy Waiting Times اوقات انتظار قصيرة, Insurance Coverage تغطية التأمين, Pricing and Discounts الاسعار و التخفيضات	Yes, all times نعم، في كل الاوقات	Yes	Enough كافي	Less than 5 mins اقل من ٥ دقائق	Yes, all times نعم، دائما	No	Every three months كل ٣ اشهر	Yes	Yes	No difference ليس هناك فرق	No		Neutral محايد	Agree اوافق	Agree اوافق	No think
Female	Married متزوج	Expats arab مغترب عربي	Bachelor بكالريوس	Non-Medical background غير طبية	Arabic عربي, English انجليزي	Chain pharmacy سلسلة صيدليات	Yes	Less than 5 customers اقل من ٥	To collect a prescription medication لجمع وصفة طبية, Purchase over-the-counter (OTC) medicationsشراء الأدوية التي لا تستلزم وصفة طبية ., Purchase Personal care product (cosmetics, vitamins and minerals, contraceptives…)شراء منتجات العناية الشخصية (مستحضرات التجميل، الفيتامينات والمعادن، وسائل منع الحمل…)	I spent some time waiting at the pharmacy.قضيت بعض الوقت في الانتظار في الصيدلية.	Disagree لا اوافق	Lack or no privacy area (counseling area)نقص أو عدم وجود منطقة للخصوصية (منطقة الاستشارة), Comfortable waiting area منطقة انتظار مريحة	No	Yes	No	Yes	Yes	Yes	Yes	Neutral محايد	Yes	Yes	Yes	Yes	No	No	Yes	Disagree لا اوافق	Agree اوافق	Disagree لا اوافق	Never ابدا	Insurance Coverage تغطية التأمين	Yes, sometimes نعم، احيانا	Yes	Enough كافي	10mins ١٠ دقائق	Yes, sometimes نعم، احيانا	No	Monthly شهريا	No	Yes	Visit to pharmacy زيارة الصيدلية	No		Agree اوافق	Agree اوافق	Agree اوافق	لا شيء
Female	Single اعزب	Expats arab مغترب عربي	Bachelor بكالريوس	Medical background طبية	Arabic عربي, English انجليزي	Independent Pharmacy صيدلية مستقلة	Yes	5 - 15 customers	Refill regular medications إعادة ملء الأدوية العادية, To collect a prescription medication لجمع وصفة طبية, Purchase over-the-counter (OTC) medicationsشراء الأدوية التي لا تستلزم وصفة طبية ., Seek advice and consultations from pharmacists طلب المشورة من الصيادلة, Purchase Personal care product (cosmetics, vitamins and minerals, contraceptives…)شراء منتجات العناية الشخصية (مستحضرات التجميل، الفيتام…	I spent some time waiting at the pharmacy.قضيت بعض الوقت في الانتظار في الصيدلية.	Agree اوافق	Comfortable waiting area منطقة انتظار مريحة, The pharmacist and the patient use the same language الصيدلي والمريض يستخدمان نفس اللغة	No	Yes	No	Yes	Yes	No	Yes	Agree اوافق	Yes	Yes	Yes	didn’t try لم اجرب	No	Yes	Yes	Disagree لا اوافق	Agree اوافق	Disagree لا اوافق	Always دائما	Nearby location منطقة قريبة, Personality and knowledge of pharmacist (trust one of the pharmacist in an specific branch) شخصية ومعرفة الصيدلي (ثق بأحد الصيدلي في فرع معين), Easy Waiting Times اوقات انتظار قصيرة, Insurance Coverage تغطية التأمين	Yes, all times نعم، في كل الاوقات	Yes	Enough كافي	5 mins ٥دقائق	Yes, all times نعم، دائما	Yes	Every three months كل ٣ اشهر	Yes	No	Visit to pharmacy زيارة الصيدلية	Yes	Healthy eating الطعام الصحي, Physical exercises ممارسة الرياضة	Agree اوافق	Agree اوافق	Neutral محايد
Female	Single اعزب	Expats arab مغترب عربي	Bachelor بكالريوس	Medical background طبية	Arabic عربي	Independent Pharmacy صيدلية مستقلة	Yes	Less than 5 customers اقل من ٥	Purchase Personal care product (cosmetics, vitamins and minerals, contraceptives…)شراء منتجات العناية الشخصية (مستحضرات التجميل، الفيتامينات والمعادن، وسائل منع الحمل…)		Neutral محايد	Crowded and noisy environment at prescription area.بيئة مزدحمة وصاخبة في منطقة الوصفات الطبية.	Yes	Yes	No	No	Yes	Yes	Yes	Disagree لا اوافق	Yes	Yes	Yes	Yes	No	No	No	Disagree لا اوافق	Strongly agree اوافق بشدة	Disagree لا اوافق	Often غالبا	Nearby location منطقة قريبة, Pricing and Discounts الاسعار و التخفيضات, Availability of specific medications توافر أدوية محددة	Yes, all times نعم، في كل الاوقات	Yes	Enough كافي	Less than 5 mins اقل من ٥ دقائق	Yes, all times نعم، دائما	No	When i need something عندما احتاج شيئا	Yes	Yes	Phone الهاتف	Yes	Physical exercises ممارسة الرياضة	Strongly Agree اوافق بشده	Agree اوافق	Agree اوافق	توفير ممان خاص للاستشاره
Female	Married متزوج	Expats arab مغترب عربي	Post graduate (Master / PhD) دراسات عليا	Medical background طبية	Arabic عربي, English انجليزي	Chain pharmacy سلسلة صيدليات	Yes	5 - 15 customers	To collect a prescription medication لجمع وصفة طبية, Purchase over-the-counter (OTC) medicationsشراء الأدوية التي لا تستلزم وصفة طبية ., Purchase Personal care product (cosmetics, vitamins and minerals, contraceptives…)شراء منتجات العناية الشخصية (مستحضرات التجميل، الفيتامينات والمعادن، وسائل منع الحمل…), Purchase a medical device (blood pressure monitoring device, blood sugar device, pregnancy k…	I spent some time waiting at the pharmacy.قضيت بعض الوقت في الانتظار في الصيدلية.	Disagree لا اوافق	Height of the prescription counterارتفاع عداد الوصفات الطبية, Crowded and noisy environment at prescription area.بيئة مزدحمة وصاخبة في منطقة الوصفات الطبية., Lack or no privacy area (counseling area)نقص أو عدم وجود منطقة للخصوصية (منطقة الاستشارة), Appropriate light, visibility, and visual quality الإضاءة المناسبة والرؤية والجودة البصرية, Comfortable Pharmacy design and decoration تصميم وديكور صي…	No	No	No	Yes	Yes	No	Yes	Strongly disagree لا اوافق بشدة	Yes	Yes	Yes	No	Yes	Yes	No	Strongly agree اوافق بشدة	Neutral محايد	Neutral محايد	Never ابدا	Personality and knowledge of pharmacist (trust one of the pharmacist in an specific branch) شخصية ومعرفة الصيدلي (ثق بأحد الصيدلي في فرع معين), Easy Waiting Times اوقات انتظار قصيرة, Insurance Coverage تغطية التأمين	Yes, sometimes نعم، احيانا	No	Not Enough غير كافي	Less than 5 mins اقل من ٥ دقائق	Yes, sometimes نعم، احيانا	No	Every three months كل ٣ اشهر	Yes	Yes	Phone الهاتف	Yes	Smoking cessation التدخين, Healthy eating الطعام الصحي, Physical exercises ممارسة الرياضة	Disagree لا اوافق	Disagree لا اوافق	Disagree لا اوافق	Asking the pharmacist to be involved more in patient care and increase the level of communication and the time spent with patients
Male	Married متزوج	Expats arab مغترب عربي	Bachelor بكالريوس	Non-Medical background غير طبية	Arabic عربي	Independent Pharmacy صيدلية مستقلة	No	No one, just me لا احد فقط انا	Refill regular medications إعادة ملء الأدوية العادية, To collect a prescription medication لجمع وصفة طبية	I acquired it right away. لقد حصلت عليه على الفور.	Agree اوافق	Crowded and noisy environment at prescription area.بيئة مزدحمة وصاخبة في منطقة الوصفات الطبية., Lack or no privacy area (counseling area)نقص أو عدم وجود منطقة للخصوصية (منطقة الاستشارة), Busy pharmacist who didn’t give enough counselling time for patients صيدلي مشغول ولا يعطي الوقت الكافي لتقديم الاستشارة للمرضى, The pharmacist and the patient use the same language الصيدلي والمريض يستخدمان نفس ال…	Yes	Yes	No	Yes	Yes	No	Yes	Strongly disagree لا اوافق بشدة	Yes	Yes	Yes	No	Yes	No	No	Strongly agree اوافق بشدة	Disagree لا اوافق	Agree اوافق	Rarely نادرا	Nearby location منطقة قريبة, Insurance Coverage تغطية التأمين	Yes, sometimes نعم، احيانا	Yes	Not Enough غير كافي	Less than 5 mins اقل من ٥ دقائق	Yes, sometimes نعم، احيانا	Yes	Monthly شهريا	Yes	Yes	Phone الهاتف	Yes	Hypertension الضغط المرتفع, Diabetes السكر	Disagree لا اوافق	Disagree لا اوافق	Disagree لا اوافق	ان يكون هناك غرفة للاستشارة فيها خصوصية
Female	Single اعزب	Expats arab مغترب عربي	Bachelor بكالريوس	Medical background طبية	Arabic عربي, English انجليزي	Chain pharmacy سلسلة صيدليات	Yes	5 - 15 customers	Refill regular medications إعادة ملء الأدوية العادية, Purchase over-the-counter (OTC) medicationsشراء الأدوية التي لا تستلزم وصفة طبية ., Seek advice and consultations from pharmacists طلب المشورة من الصيادلة	I acquired it right away. لقد حصلت عليه على الفور.	Neutral محايد	Crowded and noisy environment at prescription area.بيئة مزدحمة وصاخبة في منطقة الوصفات الطبية., Lack or no privacy area (counseling area)نقص أو عدم وجود منطقة للخصوصية (منطقة الاستشارة)	No	No	Yes	Yes	No	Yes	No	Neutral محايد	No	Yes	No	Yes	Yes	No	Yes	Neutral محايد	Neutral محايد	Neutral محايد	Sometimes بعض الاحيان	Nearby location منطقة قريبة, Personality and knowledge of pharmacist (trust one of the pharmacist in an specific branch) شخصية ومعرفة الصيدلي (ثق بأحد الصيدلي في فرع معين), Easy Waiting Times اوقات انتظار قصيرة	Yes, sometimes نعم، احيانا	Yes	Enough كافي	5 mins ٥دقائق	Yes, all times نعم، دائما	No	Every three months كل ٣ اشهر	Yes	No	Visit to pharmacy زيارة الصيدلية	No		Neutral محايد	Neutral محايد	Neutral محايد
Female	Single اعزب	Expats arab مغترب عربي	Bachelor بكالريوس	Medical background طبية	Arabic عربي, English انجليزي, French	Chain pharmacy سلسلة صيدليات	Yes	No one, just me لا احد فقط انا	To collect a prescription medication لجمع وصفة طبية	I acquired it right away. لقد حصلت عليه على الفور.	Strongly disagree لا اوافق بشدة	Crowded and noisy environment at prescription area.بيئة مزدحمة وصاخبة في منطقة الوصفات الطبية.	No	No	Yes	No	No	Yes	Yes	Agree اوافق	No	Yes	No	Yes	No	No	No	Neutral محايد	Neutral محايد	Neutral محايد	Rarely نادرا	Personality and knowledge of pharmacist (trust one of the pharmacist in an specific branch) شخصية ومعرفة الصيدلي (ثق بأحد الصيدلي في فرع معين)	Yes, sometimes نعم، احيانا	Yes	Enough كافي	10mins ١٠ دقائق	Yes, all times نعم، دائما	Yes	Weekly اسبوعيا	Yes	Yes	Visit to pharmacy زيارة الصيدلية	No	Healthy eating الطعام الصحي	Agree اوافق	Agree اوافق	Agree اوافق
Female	Single اعزب	Expats arab مغترب عربي	Bachelor بكالريوس	Medical background طبية	Arabic عربي, English انجليزي	Independent Pharmacy صيدلية مستقلة	Yes	16-25 customers	Refill regular medications إعادة ملء الأدوية العادية, To collect a prescription medication لجمع وصفة طبية, Purchase over-the-counter (OTC) medicationsشراء الأدوية التي لا تستلزم وصفة طبية ., Seek advice and consultations from pharmacists طلب المشورة من الصيادلة, Purchase Personal care product (cosmetics, vitamins and minerals, contraceptives…)شراء منتجات العناية الشخصية (مستحضرات التجميل، الفيتام…	I spent some time waiting at the pharmacy.قضيت بعض الوقت في الانتظار في الصيدلية.	Strongly disagree لا اوافق بشدة	Height of the prescription counterارتفاع عداد الوصفات الطبية, Crowded and noisy environment at prescription area.بيئة مزدحمة وصاخبة في منطقة الوصفات الطبية., Lack or no privacy area (counseling area)نقص أو عدم وجود منطقة للخصوصية (منطقة الاستشارة), Appropriate light, visibility, and visual quality الإضاءة المناسبة والرؤية والجودة البصرية, Comfortable Pharmacy design and decoration تصميم وديكور صي…	No	Yes	Yes	Yes	Yes	Yes	Yes	Strongly agree اوافق بشدة	Yes	Yes	Yes	Yes	Yes	Yes	Yes	Disagree لا اوافق	Agree اوافق	Strongly Agree اوافق بشدة	Often غالبا	Nearby location منطقة قريبة, Personality and knowledge of pharmacist (trust one of the pharmacist in an specific branch) شخصية ومعرفة الصيدلي (ثق بأحد الصيدلي في فرع معين), Easy Waiting Times اوقات انتظار قصيرة, Additional Services (blood pressure, glucose, pulse measures) الخدمات الإضافية (ضغط الدم، الجلوكوز، قياس النبض), Insurance Coverage تغطية التأمين, Pricing and Discounts الاسعار و التخفيضا…	Yes, all times نعم، في كل الاوقات	Yes	Enough كافي	5 mins ٥دقائق	Yes, all times نعم، دائما	No	Every six months كل ٦ اشهر	Yes	Yes	Visit to pharmacy زيارة الصيدلية	Yes	Healthy eating الطعام الصحي, Physical exercises ممارسة الرياضة	Strongly Agree اوافق بشده	Strongly Agree اوافق بشدة	Strongly Agree اوافق بشدة
Female	Single اعزب	Expats arab مغترب عربي	Bachelor بكالريوس	Medical background طبية	Arabic عربي, English انجليزي	Chain pharmacy سلسلة صيدليات	Yes	Less than 5 customers اقل من ٥	Refill regular medications إعادة ملء الأدوية العادية, To collect a prescription medication لجمع وصفة طبية, Purchase over-the-counter (OTC) medicationsشراء الأدوية التي لا تستلزم وصفة طبية ., Purchase Personal care product (cosmetics, vitamins and minerals, contraceptives…)شراء منتجات العناية الشخصية (مستحضرات التجميل، الفيتامينات والمعادن، وسائل منع الحمل…)	I arrived later to pick it up.وصلت في وقت لاحق لاستلامه.	Agree اوافق	Height of the prescription counterارتفاع عداد الوصفات الطبية, Crowded and noisy environment at prescription area.بيئة مزدحمة وصاخبة في منطقة الوصفات الطبية., Lack or no privacy area (counseling area)نقص أو عدم وجود منطقة للخصوصية (منطقة الاستشارة), Appropriate light, visibility, and visual quality الإضاءة المناسبة والرؤية والجودة البصرية, Comfortable Pharmacy design and decoration تصميم وديكور صي…	Yes	Yes	Yes	Yes	Yes	No	Yes	Strongly agree اوافق بشدة	Yes	Yes	Yes	Yes	No	No	Yes	Agree اوافق	Agree اوافق	Agree اوافق	Sometimes بعض الاحيان	Nearby location منطقة قريبة, Personality and knowledge of pharmacist (trust one of the pharmacist in an specific branch) شخصية ومعرفة الصيدلي (ثق بأحد الصيدلي في فرع معين), Insurance Coverage تغطية التأمين, Availability of specific medications توافر أدوية محددة	Yes, all times نعم، في كل الاوقات	No	Not Enough غير كافي	Less than 5 mins اقل من ٥ دقائق	Yes, sometimes نعم، احيانا	No	Monthly شهريا	No	Yes	Visit to pharmacy زيارة الصيدلية	No		Disagree لا اوافق	Agree اوافق	Agree اوافق
Male	Single اعزب	Expats arab مغترب عربي	Bachelor بكالريوس	Medical background طبية	Arabic عربي, English انجليزي	Chain pharmacy سلسلة صيدليات	Yes	Less than 5 customers اقل من ٥	Refill regular medications إعادة ملء الأدوية العادية, To collect a prescription medication لجمع وصفة طبية, Purchase over-the-counter (OTC) medicationsشراء الأدوية التي لا تستلزم وصفة طبية ., Seek advice and consultations from pharmacists طلب المشورة من الصيادلة, Purchase Personal care product (cosmetics, vitamins and minerals, contraceptives…)شراء منتجات العناية الشخصية (مستحضرات التجميل، الفيتام…	I spent some time waiting at the pharmacy.قضيت بعض الوقت في الانتظار في الصيدلية.	Neutral محايد	Height of the prescription counterارتفاع عداد الوصفات الطبية, Crowded and noisy environment at prescription area.بيئة مزدحمة وصاخبة في منطقة الوصفات الطبية., Lack or no privacy area (counseling area)نقص أو عدم وجود منطقة للخصوصية (منطقة الاستشارة), Appropriate light, visibility, and visual quality الإضاءة المناسبة والرؤية والجودة البصرية	No	Yes	No	No	No	Yes	Yes	Agree اوافق	Yes	Yes	Yes	Yes	No	No	Yes	Strongly agree اوافق بشدة	Agree اوافق	Agree اوافق	Never ابدا	Personality and knowledge of pharmacist (trust one of the pharmacist in an specific branch) شخصية ومعرفة الصيدلي (ثق بأحد الصيدلي في فرع معين), Additional Services (blood pressure, glucose, pulse measures) الخدمات الإضافية (ضغط الدم، الجلوكوز، قياس النبض)	Yes, all times نعم، في كل الاوقات	Yes	Enough كافي	5 mins ٥دقائق	Yes, sometimes نعم، احيانا	No	Monthly شهريا	No	No	Phone الهاتف	No	Smoking cessation التدخين, Healthy eating الطعام الصحي, Hypertension الضغط المرتفع	Disagree لا اوافق	Agree اوافق	Agree اوافق
Female	Single اعزب	Expats arab مغترب عربي	Bachelor بكالريوس	Medical background طبية	Arabic عربي, English انجليزي	Chain pharmacy سلسلة صيدليات	Yes	16-25 customers	Refill regular medications إعادة ملء الأدوية العادية, To collect a prescription medication لجمع وصفة طبية, Purchase over-the-counter (OTC) medicationsشراء الأدوية التي لا تستلزم وصفة طبية ., Seek advice and consultations from pharmacists طلب المشورة من الصيادلة, Purchase Personal care product (cosmetics, vitamins and minerals, contraceptives…)شراء منتجات العناية الشخصية (مستحضرات التجميل، الفيتام…	I spent some time waiting at the pharmacy.قضيت بعض الوقت في الانتظار في الصيدلية.	Neutral محايد	Height of the prescription counterارتفاع عداد الوصفات الطبية, Crowded and noisy environment at prescription area.بيئة مزدحمة وصاخبة في منطقة الوصفات الطبية., Lack or no privacy area (counseling area)نقص أو عدم وجود منطقة للخصوصية (منطقة الاستشارة), Appropriate light, visibility, and visual quality الإضاءة المناسبة والرؤية والجودة البصرية, Comfortable Pharmacy design and decoration تصميم وديكور صي…	No	No	Yes	Yes	No	No	Yes	Neutral محايد	Yes	No	No	didn’t try لم اجرب	No	Yes	No	Neutral محايد	Strongly agree اوافق بشدة	Strongly Disagree لا اوافق بشدة	Always دائما	Nearby location منطقة قريبة, Personality and knowledge of pharmacist (trust one of the pharmacist in an specific branch) شخصية ومعرفة الصيدلي (ثق بأحد الصيدلي في فرع معين), Easy Waiting Times اوقات انتظار قصيرة, Additional Services (blood pressure, glucose, pulse measures) الخدمات الإضافية (ضغط الدم، الجلوكوز، قياس النبض), Insurance Coverage تغطية التأمين, Pricing and Discounts الاسعار و التخفيضا…	Yes, all times نعم، في كل الاوقات	No	Enough كافي	5 mins ٥دقائق	No لا	Yes	Monthly شهريا	No	No	No difference ليس هناك فرق	Yes	Healthy eating الطعام الصحي, Physical exercises ممارسة الرياضة, Hypertension الضغط المرتفع, Diabetes السكر, Contraceptives موانع الحمل	Strongly Agree اوافق بشده	Agree اوافق	Neutral محايد
Female	Single اعزب	Expats arab مغترب عربي	Bachelor بكالريوس	Medical background طبية	Arabic عربي, English انجليزي	Chain pharmacy سلسلة صيدليات	No	5 - 15 customers	Refill regular medications إعادة ملء الأدوية العادية, To collect a prescription medication لجمع وصفة طبية, Purchase over-the-counter (OTC) medicationsشراء الأدوية التي لا تستلزم وصفة طبية ., Seek advice and consultations from pharmacists طلب المشورة من الصيادلة, Purchase Personal care product (cosmetics, vitamins and minerals, contraceptives…)شراء منتجات العناية الشخصية (مستحضرات التجميل، الفيتام…	I spent some time waiting at the pharmacy.قضيت بعض الوقت في الانتظار في الصيدلية.	Agree اوافق	Height of the prescription counterارتفاع عداد الوصفات الطبية, Crowded and noisy environment at prescription area.بيئة مزدحمة وصاخبة في منطقة الوصفات الطبية., Lack or no privacy area (counseling area)نقص أو عدم وجود منطقة للخصوصية (منطقة الاستشارة), Appropriate light, visibility, and visual quality الإضاءة المناسبة والرؤية والجودة البصرية, Comfortable Pharmacy design and decoration تصميم وديكور صي…	No	Yes	No	Yes	Yes	No	Yes	Agree اوافق	Yes	Yes	Yes	Yes	Yes	Yes	Yes	Agree اوافق	Agree اوافق	Agree اوافق	Rarely نادرا	Nearby location منطقة قريبة, Personality and knowledge of pharmacist (trust one of the pharmacist in an specific branch) شخصية ومعرفة الصيدلي (ثق بأحد الصيدلي في فرع معين), Easy Waiting Times اوقات انتظار قصيرة	Yes, all times نعم، في كل الاوقات	Yes	Enough كافي	Less than 5 mins اقل من ٥ دقائق	Yes, all times نعم، دائما	No	Monthly شهريا	No	Yes	Phone الهاتف	Yes	Smoking cessation التدخين, Healthy eating الطعام الصحي, Physical exercises ممارسة الرياضة, Hypertension الضغط المرتفع	Strongly Agree اوافق بشده	Strongly Agree اوافق بشدة	Strongly Agree اوافق بشدة
Female	Single اعزب	Expats arab مغترب عربي	Bachelor بكالريوس	Medical background طبية	Arabic عربي, English انجليزي	Independent Pharmacy صيدلية مستقلة	Yes	No one, just me لا احد فقط انا	Purchase over-the-counter (OTC) medicationsشراء الأدوية التي لا تستلزم وصفة طبية ., Seek advice and consultations from pharmacists طلب المشورة من الصيادلة	I acquired it right away. لقد حصلت عليه على الفور.	Strongly disagree لا اوافق بشدة	Height of the prescription counterارتفاع عداد الوصفات الطبية	No	Yes	No	Yes	Yes	No	Yes	Strongly agree اوافق بشدة	Yes	Yes	Yes	No	No	No	No	Strongly agree اوافق بشدة	Agree اوافق	Agree اوافق	Sometimes بعض الاحيان	Personality and knowledge of pharmacist (trust one of the pharmacist in an specific branch) شخصية ومعرفة الصيدلي (ثق بأحد الصيدلي في فرع معين)	Yes, all times نعم، في كل الاوقات	Yes	Enough كافي	Less than 5 mins اقل من ٥ دقائق	Yes, all times نعم، دائما	Yes	Weekly اسبوعيا	Yes	Yes	Visit to pharmacy زيارة الصيدلية	Yes	Smoking cessation التدخين, Healthy eating الطعام الصحي, Hypertension الضغط المرتفع	Strongly Agree اوافق بشده	Strongly Agree اوافق بشدة	Agree اوافق
Male	Single اعزب	Expats arab مغترب عربي	Bachelor بكالريوس	Medical background طبية	Arabic عربي	Chain pharmacy سلسلة صيدليات	Yes	5 - 15 customers	To collect a prescription medication لجمع وصفة طبية, Purchase Personal care product (cosmetics, vitamins and minerals, contraceptives…)شراء منتجات العناية الشخصية (مستحضرات التجميل، الفيتامينات والمعادن، وسائل منع الحمل…), Health screenings: such as blood pressure checks, blood glucose monitoring, pulse oximeter الفحوصات الصحية: مثل فحص ضغط الدم، مراقبة نسبة الجلوكوز في الدم، مقياس التأكسج النبضي	I acquired it right away. لقد حصلت عليه على الفور.	Neutral محايد	Lack or no privacy area (counseling area)نقص أو عدم وجود منطقة للخصوصية (منطقة الاستشارة)	Yes	Yes	Yes	Yes	Yes	Yes	Yes	Neutral محايد	Yes	Yes	Yes	No	Yes	Yes	Yes	Neutral محايد	Neutral محايد	Neutral محايد	Sometimes بعض الاحيان	Personality and knowledge of pharmacist (trust one of the pharmacist in an specific branch) شخصية ومعرفة الصيدلي (ثق بأحد الصيدلي في فرع معين)	Yes, all times نعم، في كل الاوقات	Yes	Enough كافي	5 mins ٥دقائق	Yes, sometimes نعم، احيانا	Yes	Yearly سنويا	Yes	Yes	Visit to pharmacy زيارة الصيدلية	No	Diabetes السكر	Agree اوافق	Strongly Agree اوافق بشدة	Agree اوافق
Female	Single اعزب	Expats arab مغترب عربي	Bachelor بكالريوس	Medical background طبية	Arabic عربي, English انجليزي	Chain pharmacy سلسلة صيدليات	Yes	5 - 15 customers	To collect a prescription medication لجمع وصفة طبية, Purchase over-the-counter (OTC) medicationsشراء الأدوية التي لا تستلزم وصفة طبية ., Seek advice and consultations from pharmacists طلب المشورة من الصيادلة, Purchase Personal care product (cosmetics, vitamins and minerals, contraceptives…)شراء منتجات العناية الشخصية (مستحضرات التجميل، الفيتامينات والمعادن، وسائل منع الحمل…), Purchase a medical d…	I spent some time waiting at the pharmacy.قضيت بعض الوقت في الانتظار في الصيدلية.	Agree اوافق	Height of the prescription counterارتفاع عداد الوصفات الطبية, Crowded and noisy environment at prescription area.بيئة مزدحمة وصاخبة في منطقة الوصفات الطبية., Lack or no privacy area (counseling area)نقص أو عدم وجود منطقة للخصوصية (منطقة الاستشارة), Comfortable waiting area منطقة انتظار مريحة, Busy pharmacist who didn’t give enough counselling time for patients صيدلي مشغول ولا يعطي الوقت الكافي لت…	No	No	No	Yes	Yes	Yes	Yes	Strongly agree اوافق بشدة	Yes	Yes	Yes	Yes	No	No	Yes	Disagree لا اوافق	Strongly agree اوافق بشدة	Disagree لا اوافق	Always دائما	Nearby location منطقة قريبة, Personality and knowledge of pharmacist (trust one of the pharmacist in an specific branch) شخصية ومعرفة الصيدلي (ثق بأحد الصيدلي في فرع معين), Easy Waiting Times اوقات انتظار قصيرة, Additional Services (blood pressure, glucose, pulse measures) الخدمات الإضافية (ضغط الدم، الجلوكوز، قياس النبض), Insurance Coverage تغطية التأمين, Pricing and Discounts الاسعار و التخفيضا…	Yes, all times نعم، في كل الاوقات	Yes	Enough كافي	5 mins ٥دقائق	Yes, all times نعم، دائما	Yes	Every three months كل ٣ اشهر	Yes	No	Visit to pharmacy زيارة الصيدلية	Yes	Healthy eating الطعام الصحي, Physical exercises ممارسة الرياضة, Diabetes السكر	Strongly Agree اوافق بشده	Strongly Agree اوافق بشدة	Agree اوافق
Female	Single اعزب	Expats arab مغترب عربي	Bachelor بكالريوس	Non-Medical background غير طبية	Arabic عربي, English انجليزي	Chain pharmacy سلسلة صيدليات	No	Not sure/Don’t know	To collect a prescription medication لجمع وصفة طبية, Purchase over-the-counter (OTC) medicationsشراء الأدوية التي لا تستلزم وصفة طبية ., Purchase Personal care product (cosmetics, vitamins and minerals, contraceptives…)شراء منتجات العناية الشخصية (مستحضرات التجميل، الفيتامينات والمعادن، وسائل منع الحمل…)	I spent some time waiting at the pharmacy.قضيت بعض الوقت في الانتظار في الصيدلية.	Agree اوافق	Height of the prescription counterارتفاع عداد الوصفات الطبية, Crowded and noisy environment at prescription area.بيئة مزدحمة وصاخبة في منطقة الوصفات الطبية., Lack or no privacy area (counseling area)نقص أو عدم وجود منطقة للخصوصية (منطقة الاستشارة), Busy pharmacist who didn’t give enough counselling time for patients صيدلي مشغول ولا يعطي الوقت الكافي لتقديم الاستشارة للمرضى, The pharmacist and the…	No	Yes	No	Yes	Yes	No	No	Disagree لا اوافق	Yes	No	Yes	No	No	Yes	Yes	Neutral محايد	Agree اوافق	Disagree لا اوافق	Rarely نادرا	Nearby location منطقة قريبة, Insurance Coverage تغطية التأمين, Availability of specific medications توافر أدوية محددة	Yes, sometimes نعم، احيانا	Yes	Not Enough غير كافي	5 mins ٥دقائق	Yes, sometimes نعم، احيانا	No	When i need something عندما احتاج شيئا	Yes	No	Visit to pharmacy زيارة الصيدلية	No		Disagree لا اوافق	Disagree لا اوافق	Disagree لا اوافق	To give patient more information medication and to have
Female	Single اعزب	Expats non-arab مغترب غير عربي	High school المدرسة الثانوية	Medical background طبية	English انجليزي, Bangla	Chain pharmacy سلسلة صيدليات	No	Less than 5 customers اقل من ٥	To collect a prescription medication لجمع وصفة طبية, Purchase over-the-counter (OTC) medicationsشراء الأدوية التي لا تستلزم وصفة طبية ., Purchase Personal care product (cosmetics, vitamins and minerals, contraceptives…)شراء منتجات العناية الشخصية (مستحضرات التجميل، الفيتامينات والمعادن، وسائل منع الحمل…)	I spent some time waiting at the pharmacy.قضيت بعض الوقت في الانتظار في الصيدلية.	Strongly agree اوافق بشدة	Height of the prescription counterارتفاع عداد الوصفات الطبية, Crowded and noisy environment at prescription area.بيئة مزدحمة وصاخبة في منطقة الوصفات الطبية., Lack or no privacy area (counseling area)نقص أو عدم وجود منطقة للخصوصية (منطقة الاستشارة), Appropriate light, visibility, and visual quality الإضاءة المناسبة والرؤية والجودة البصرية, Comfortable Pharmacy design and decoration تصميم وديكور صي…	No	Yes	Yes	Yes	Yes	No	Yes	Agree اوافق	Yes	Yes	Yes	didn’t try لم اجرب	No	No	Yes	Disagree لا اوافق	Agree اوافق	Strongly Disagree لا اوافق بشدة	Rarely نادرا	Nearby location منطقة قريبة, Personality and knowledge of pharmacist (trust one of the pharmacist in an specific branch) شخصية ومعرفة الصيدلي (ثق بأحد الصيدلي في فرع معين), Easy Waiting Times اوقات انتظار قصيرة, Insurance Coverage تغطية التأمين, Pricing and Discounts الاسعار و التخفيضات, Availability of specific medications توافر أدوية محددة	Yes, sometimes نعم، احيانا	Yes	Enough كافي	5 mins ٥دقائق	Yes, sometimes نعم، احيانا	No	Every three months كل ٣ اشهر	Yes	No	Visit to pharmacy زيارة الصيدلية	No		Strongly Agree اوافق بشده	Strongly Agree اوافق بشدة	Strongly Agree اوافق بشدة	Stress more on patient education, the etiology of how the disease will slowly get worse if patient does not stick to medications. Explain how it might get worse. Motivate the patients to make lifestyle changes. Follow up patients with a simple call even if the patients does not visit the pharmacy regularly to improve pharmaceutical care.
Female	Single اعزب	Expats arab مغترب عربي	High school المدرسة الثانوية	Medical background طبية	Arabic عربي, English انجليزي	Chain pharmacy سلسلة صيدليات	No	Less than 5 customers اقل من ٥	To collect a prescription medication لجمع وصفة طبية, Purchase over-the-counter (OTC) medicationsشراء الأدوية التي لا تستلزم وصفة طبية .	I acquired it right away. لقد حصلت عليه على الفور.	Strongly agree اوافق بشدة	Crowded and noisy environment at prescription area.بيئة مزدحمة وصاخبة في منطقة الوصفات الطبية., Lack or no privacy area (counseling area)نقص أو عدم وجود منطقة للخصوصية (منطقة الاستشارة), Appropriate light, visibility, and visual quality الإضاءة المناسبة والرؤية والجودة البصرية, Busy pharmacist who didn’t give enough counselling time for patients صيدلي مشغول ولا يعطي الوقت الكافي لتقديم الاستشارة …	No	Yes	No	Yes	Yes	Yes	Yes	Neutral محايد	Yes	Yes	Yes	No	No	No	Yes	Agree اوافق	Agree اوافق	Neutral محايد	Rarely نادرا	Nearby location منطقة قريبة, Pricing and Discounts الاسعار و التخفيضات, Availability of specific medications توافر أدوية محددة	Yes, sometimes نعم، احيانا	No	Not Enough غير كافي	Less than 5 mins اقل من ٥ دقائق	Yes, sometimes نعم، احيانا	No	When i need something عندما احتاج شيئا	No	No	No difference ليس هناك فرق	No		Neutral محايد	Neutral محايد	Neutral محايد
Female	Single اعزب	Expats arab مغترب عربي	Bachelor بكالريوس	Medical background طبية	Arabic عربي, English انجليزي	Chain pharmacy سلسلة صيدليات	Yes	5 - 15 customers	Purchase over-the-counter (OTC) medicationsشراء الأدوية التي لا تستلزم وصفة طبية ., Seek advice and consultations from pharmacists طلب المشورة من الصيادلة, Purchase Personal care product (cosmetics, vitamins and minerals, contraceptives…)شراء منتجات العناية الشخصية (مستحضرات التجميل، الفيتامينات والمعادن، وسائل منع الحمل…)	I acquired it right away. لقد حصلت عليه على الفور.	Strongly disagree لا اوافق بشدة	Crowded and noisy environment at prescription area.بيئة مزدحمة وصاخبة في منطقة الوصفات الطبية., Lack or no privacy area (counseling area)نقص أو عدم وجود منطقة للخصوصية (منطقة الاستشارة), Comfortable waiting area منطقة انتظار مريحة	No	Yes	Yes	Yes	Yes	Yes	Yes	Strongly agree اوافق بشدة	Yes	Yes	Yes	Yes	Yes	Yes	Yes	Strongly agree اوافق بشدة	Strongly agree اوافق بشدة	Agree اوافق	Sometimes بعض الاحيان	Nearby location منطقة قريبة, Personality and knowledge of pharmacist (trust one of the pharmacist in an specific branch) شخصية ومعرفة الصيدلي (ثق بأحد الصيدلي في فرع معين), Additional Services (blood pressure, glucose, pulse measures) الخدمات الإضافية (ضغط الدم، الجلوكوز، قياس النبض)	Yes, all times نعم، في كل الاوقات	Yes	Enough كافي	5 mins ٥دقائق	Yes, all times نعم، دائما	No	Every three months كل ٣ اشهر	Yes	No	Visit to pharmacy زيارة الصيدلية	Yes	Smoking cessation التدخين, Healthy eating الطعام الصحي	Agree اوافق	Agree اوافق	Agree اوافق
Female	Single اعزب	Local مواطن	Bachelor بكالريوس	Medical background طبية	Arabic عربي, English انجليزي	Chain pharmacy سلسلة صيدليات	Yes	Not sure/Don’t know	Refill regular medications إعادة ملء الأدوية العادية		Neutral محايد	Crowded and noisy environment at prescription area.بيئة مزدحمة وصاخبة في منطقة الوصفات الطبية., Lack or no privacy area (counseling area)نقص أو عدم وجود منطقة للخصوصية (منطقة الاستشارة), Comfortable waiting area منطقة انتظار مريحة, Busy pharmacist who didn’t give enough counselling time for patients صيدلي مشغول ولا يعطي الوقت الكافي لتقديم الاستشارة للمرضى	No	Yes	No	Yes	Yes	Yes	Yes	Strongly agree اوافق بشدة	Yes	Yes	Yes	Yes	No	No	Yes	Neutral محايد	Agree اوافق	Disagree لا اوافق	Rarely نادرا	Nearby location منطقة قريبة	Yes, sometimes نعم، احيانا	Yes	Enough كافي	10mins ١٠ دقائق	Yes, sometimes نعم، احيانا	Yes	Every three months كل ٣ اشهر	No	No	No difference ليس هناك فرق	No		Neutral محايد	Agree اوافق	Agree اوافق
Male	Single اعزب	Expats arab مغترب عربي	Bachelor بكالريوس	Medical background طبية	Arabic عربي, English انجليزي	Chain pharmacy سلسلة صيدليات	Yes	5 - 15 customers	To collect a prescription medication لجمع وصفة طبية, Purchase over-the-counter (OTC) medicationsشراء الأدوية التي لا تستلزم وصفة طبية ., Seek advice and consultations from pharmacists طلب المشورة من الصيادلة, Purchase Personal care product (cosmetics, vitamins and minerals, contraceptives…)شراء منتجات العناية الشخصية (مستحضرات التجميل، الفيتامينات والمعادن، وسائل منع الحمل…)	I spent some time waiting at the pharmacy.قضيت بعض الوقت في الانتظار في الصيدلية.	Agree اوافق	Height of the prescription counterارتفاع عداد الوصفات الطبية, Crowded and noisy environment at prescription area.بيئة مزدحمة وصاخبة في منطقة الوصفات الطبية., Lack or no privacy area (counseling area)نقص أو عدم وجود منطقة للخصوصية (منطقة الاستشارة), Appropriate light, visibility, and visual quality الإضاءة المناسبة والرؤية والجودة البصرية, Busy pharmacist who didn’t give enough counselling time fo…	No	Yes	No	Yes	No	No	Yes	Strongly disagree لا اوافق بشدة	Yes	Yes	Yes	No	No	No	No	Neutral محايد	Agree اوافق	Strongly Disagree لا اوافق بشدة	Sometimes بعض الاحيان	Nearby location منطقة قريبة, Personality and knowledge of pharmacist (trust one of the pharmacist in an specific branch) شخصية ومعرفة الصيدلي (ثق بأحد الصيدلي في فرع معين), Easy Waiting Times اوقات انتظار قصيرة, Insurance Coverage تغطية التأمين, Pricing and Discounts الاسعار و التخفيضات, Availability of specific medications توافر أدوية محددة	Yes, all times نعم، في كل الاوقات	Yes	Enough كافي	10mins ١٠ دقائق	Yes, all times نعم، دائما	No	When i need something عندما احتاج شيئا	Yes	No	Visit to pharmacy زيارة الصيدلية	No		Neutral محايد	Disagree لا اوافق	Agree اوافق	Provude better and comprehensive medication information to patient regarding side effects and drug/drug or drug/food interactions.
Female	Single اعزب	Expats arab مغترب عربي	Bachelor بكالريوس	Medical background طبية	Arabic عربي, English انجليزي	Chain pharmacy سلسلة صيدليات	Yes	Less than 5 customers اقل من ٥	To collect a prescription medication لجمع وصفة طبية, Purchase over-the-counter (OTC) medicationsشراء الأدوية التي لا تستلزم وصفة طبية ., Purchase Personal care product (cosmetics, vitamins and minerals, contraceptives…)شراء منتجات العناية الشخصية (مستحضرات التجميل، الفيتامينات والمعادن، وسائل منع الحمل…)	I acquired it right away. لقد حصلت عليه على الفور.	Agree اوافق	Height of the prescription counterارتفاع عداد الوصفات الطبية, Crowded and noisy environment at prescription area.بيئة مزدحمة وصاخبة في منطقة الوصفات الطبية., Lack or no privacy area (counseling area)نقص أو عدم وجود منطقة للخصوصية (منطقة الاستشارة), Appropriate light, visibility, and visual quality الإضاءة المناسبة والرؤية والجودة البصرية, Comfortable Pharmacy design and decoration تصميم وديكور صي…	No	Yes	No	Yes	Yes	Yes	Yes	Disagree لا اوافق	Yes	Yes	Yes	Yes	No	No	Yes	Disagree لا اوافق	Agree اوافق														No	No	Neutral محايد	Agree اوافق
Male	Single اعزب	Expats non-arab مغترب غير عربي	Bachelor بكالريوس	Non-Medical background غير طبية	Arabic عربي	Independent Pharmacy صيدلية مستقلة	Yes	5 - 15 customers	Refill regular medications إعادة ملء الأدوية العادية, To collect a prescription medication لجمع وصفة طبية, Purchase over-the-counter (OTC) medicationsشراء الأدوية التي لا تستلزم وصفة طبية ., Seek advice and consultations from pharmacists طلب المشورة من الصيادلة, Purchase Personal care product (cosmetics, vitamins and minerals, contraceptives…)شراء منتجات العناية الشخصية (مستحضرات التجميل، الفيتام…	I spent some time waiting at the pharmacy.قضيت بعض الوقت في الانتظار في الصيدلية.	Neutral محايد	Crowded and noisy environment at prescription area.بيئة مزدحمة وصاخبة في منطقة الوصفات الطبية., Lack or no privacy area (counseling area)نقص أو عدم وجود منطقة للخصوصية (منطقة الاستشارة), Busy pharmacist who didn’t give enough counselling time for patients صيدلي مشغول ولا يعطي الوقت الكافي لتقديم الاستشارة للمرضى	Yes	Yes	No	No	Yes	Yes	Yes	Neutral محايد	No	Yes	Yes	didn’t try لم اجرب	Yes	No	No	Neutral محايد	Neutral محايد	Neutral محايد	Sometimes بعض الاحيان	Personality and knowledge of pharmacist (trust one of the pharmacist in an specific branch) شخصية ومعرفة الصيدلي (ثق بأحد الصيدلي في فرع معين), Availability of specific medications توافر أدوية محددة	Yes, sometimes نعم، احيانا	No	Enough كافي	10mins ١٠ دقائق	Yes, sometimes نعم، احيانا	Yes	Every three months كل ٣ اشهر	Yes	No	Phone الهاتف	Yes	Physical exercises ممارسة الرياضة, Hypertension الضغط المرتفع	Neutral محايد	Neutral محايد	Neutral محايد
Female	Married متزوج	Expats arab مغترب عربي	Bachelor بكالريوس	Non-Medical background غير طبية	Arabic عربي, English انجليزي	Chain pharmacy سلسلة صيدليات	Yes	5 - 15 customers	Purchase over-the-counter (OTC) medicationsشراء الأدوية التي لا تستلزم وصفة طبية .	I spent some time waiting at the pharmacy.قضيت بعض الوقت في الانتظار في الصيدلية.	Disagree لا اوافق	Crowded and noisy environment at prescription area.بيئة مزدحمة وصاخبة في منطقة الوصفات الطبية., Lack or no privacy area (counseling area)نقص أو عدم وجود منطقة للخصوصية (منطقة الاستشارة), Busy pharmacist who didn’t give enough counselling time for patients صيدلي مشغول ولا يعطي الوقت الكافي لتقديم الاستشارة للمرضى	No	No	Yes	Yes	No	No	No	Neutral محايد	Yes	No	No	didn’t try لم اجرب	No	Yes	Yes	Strongly agree اوافق بشدة	Neutral محايد	Neutral محايد	Sometimes بعض الاحيان	Nearby location منطقة قريبة, Easy Waiting Times اوقات انتظار قصيرة, Insurance Coverage تغطية التأمين	Yes, sometimes نعم، احيانا	Yes	Not Enough غير كافي	Less than 5 mins اقل من ٥ دقائق	Yes, sometimes نعم، احيانا	No	Every three months كل ٣ اشهر	Yes	Yes	Visit to pharmacy زيارة الصيدلية	No		Disagree لا اوافق	Neutral محايد	Neutral محايد
Male	Single اعزب	Expats arab مغترب عربي	Bachelor بكالريوس	Medical background طبية	Arabic عربي, English انجليزي	Chain pharmacy سلسلة صيدليات	No	No one, just me لا احد فقط انا	Refill regular medications إعادة ملء الأدوية العادية, To collect a prescription medication لجمع وصفة طبية, Purchase Personal care product (cosmetics, vitamins and minerals, contraceptives…)شراء منتجات العناية الشخصية (مستحضرات التجميل، الفيتامينات والمعادن، وسائل منع الحمل…)	I spent some time waiting at the pharmacy.قضيت بعض الوقت في الانتظار في الصيدلية.	Disagree لا اوافق	Height of the prescription counterارتفاع عداد الوصفات الطبية, Lack or no privacy area (counseling area)نقص أو عدم وجود منطقة للخصوصية (منطقة الاستشارة), Busy pharmacist who didn’t give enough counselling time for patients صيدلي مشغول ولا يعطي الوقت الكافي لتقديم الاستشارة للمرضى	No	No	No	Yes	Yes	Yes	Yes	Neutral محايد	Yes	No	Yes	didn’t try لم اجرب	No	No	No	Strongly disagree لا اوافق بشدة	Strongly agree اوافق بشدة	Strongly Disagree لا اوافق بشدة	Sometimes بعض الاحيان	Nearby location منطقة قريبة, Additional Services (blood pressure, glucose, pulse measures) الخدمات الإضافية (ضغط الدم، الجلوكوز، قياس النبض), Availability of specific medications توافر أدوية محددة	Yes, all times نعم، في كل الاوقات	Yes	Enough كافي	5 mins ٥دقائق	Yes, all times نعم، دائما	No	When i need something عندما احتاج شيئا	No	Yes	No difference ليس هناك فرق	Yes	Smoking cessation التدخين, Healthy eating الطعام الصحي, Physical exercises ممارسة الرياضة, Hypertension الضغط المرتفع, Diabetes السكر, Contraceptives موانع الحمل	Agree اوافق	Agree اوافق	Agree اوافق	اهم شي ان الصيدلية تكون فيها مقاعد تجلس عليها الصيادلة لانهم ليس عبيد
Female	Married متزوج	Expats arab مغترب عربي	Bachelor بكالريوس	Medical background طبية	Arabic عربي, English انجليزي	Independent Pharmacy صيدلية مستقلة	Yes	Not sure/Don’t know	Purchase over-the-counter (OTC) medicationsشراء الأدوية التي لا تستلزم وصفة طبية .	I acquired it right away. لقد حصلت عليه على الفور.	Strongly agree اوافق بشدة	Appropriate light, visibility, and visual quality الإضاءة المناسبة والرؤية والجودة البصرية, Comfortable Pharmacy design and decoration تصميم وديكور صيدلية مريح, Comfortable waiting area منطقة انتظار مريحة	No	Yes	No	Yes	Yes	No	Yes	Strongly agree اوافق بشدة	Yes	Yes	Yes	didn’t try لم اجرب	No	No	No	Strongly agree اوافق بشدة	Strongly Disagree لا اوافق بشدة	Neutral محايد	Never ابدا	Insurance Coverage تغطية التأمين, Pricing and Discounts الاسعار و التخفيضات	No لا	No	Enough كافي	Less than 5 mins اقل من ٥ دقائق	Yes, sometimes نعم، احيانا	No	When i need something عندما احتاج شيئا	Yes	No	Visit to pharmacy زيارة الصيدلية	No		Neutral محايد	Neutral محايد	Disagree لا اوافق
Male	Married متزوج	Expats arab مغترب عربي	Bachelor بكالريوس	Medical background طبية	Arabic عربي	Chain pharmacy سلسلة صيدليات	No	Not sure/Don’t know	To collect a prescription medication لجمع وصفة طبية, Purchase over-the-counter (OTC) medicationsشراء الأدوية التي لا تستلزم وصفة طبية .	I acquired it right away. لقد حصلت عليه على الفور.	Neutral محايد		No	No	No	Yes	Yes	Yes	Yes	Agree اوافق	Yes	Yes	Yes	didn’t try لم اجرب	No	No	Yes	Disagree لا اوافق	Neutral محايد	Disagree لا اوافق	Rarely نادرا	Nearby location منطقة قريبة, Insurance Coverage تغطية التأمين	Yes, all times نعم، في كل الاوقات	Yes	Not Enough غير كافي	Less than 5 mins اقل من ٥ دقائق	Yes, sometimes نعم، احيانا	No	Weekly اسبوعيا	Yes	No	No difference ليس هناك فرق	No		Disagree لا اوافق	Disagree لا اوافق	Disagree لا اوافق
Female	Married متزوج	Expats arab مغترب عربي	Bachelor بكالريوس	Medical background طبية	Arabic عربي, English انجليزي	Independent Pharmacy صيدلية مستقلة	No	Less than 5 customers اقل من ٥	Refill regular medications إعادة ملء الأدوية العادية, Purchase over-the-counter (OTC) medicationsشراء الأدوية التي لا تستلزم وصفة طبية ., Purchase a medical device (blood pressure monitoring device, blood sugar device, pregnancy kit...)شراء جهاز طبي (جهاز مراقبة ضغط الدم، جهاز السكر في الدم، طقم الحمل...)	I spent some time waiting at the pharmacy.قضيت بعض الوقت في الانتظار في الصيدلية.	Neutral محايد	Crowded and noisy environment at prescription area.بيئة مزدحمة وصاخبة في منطقة الوصفات الطبية., Busy pharmacist who didn’t give enough counselling time for patients صيدلي مشغول ولا يعطي الوقت الكافي لتقديم الاستشارة للمرضى, The pharmacist and the patient use the same language الصيدلي والمريض يستخدمان نفس اللغة	No	Yes	Yes	Yes	Yes	Yes	Yes	Agree اوافق	Yes	Yes	Yes	Yes	Yes	No	Yes	Disagree لا اوافق	Agree اوافق	Disagree لا اوافق	Often غالبا	Nearby location منطقة قريبة, Personality and knowledge of pharmacist (trust one of the pharmacist in an specific branch) شخصية ومعرفة الصيدلي (ثق بأحد الصيدلي في فرع معين), Availability of specific medications توافر أدوية محددة	Yes, all times نعم، في كل الاوقات	Yes	Enough كافي	10mins ١٠ دقائق	Yes, all times نعم، دائما	No	When i need something عندما احتاج شيئا	Yes	No	Visit to pharmacy زيارة الصيدلية	Yes	Healthy eating الطعام الصحي, Physical exercises ممارسة الرياضة	Agree اوافق	Neutral محايد	Agree اوافق
Female	Married متزوج	Expats arab مغترب عربي	Post graduate (Master / PhD) دراسات عليا	Medical background طبية	Arabic عربي, English انجليزي	Chain pharmacy سلسلة صيدليات	Yes	No one, just me لا احد فقط انا	Purchase Personal care product (cosmetics, vitamins and minerals, contraceptives…)شراء منتجات العناية الشخصية (مستحضرات التجميل، الفيتامينات والمعادن، وسائل منع الحمل…)	I acquired it right away. لقد حصلت عليه على الفور.	Agree اوافق	Height of the prescription counterارتفاع عداد الوصفات الطبية, Crowded and noisy environment at prescription area.بيئة مزدحمة وصاخبة في منطقة الوصفات الطبية., Busy pharmacist who didn’t give enough counselling time for patients صيدلي مشغول ولا يعطي الوقت الكافي لتقديم الاستشارة للمرضى	No	No	Yes	Yes	Yes	Yes	Yes	Disagree لا اوافق	Yes	Yes	Yes	didn’t try لم اجرب	No	No	No	Disagree لا اوافق	Agree اوافق	Disagree لا اوافق	Often غالبا	Pricing and Discounts الاسعار و التخفيضات, Availability of specific medications توافر أدوية محددة	Yes, sometimes نعم، احيانا	Yes	Enough كافي	5 mins ٥دقائق	Yes, all times نعم، دائما	No	Every three months كل ٣ اشهر	No	No	Visit to pharmacy زيارة الصيدلية	Yes	Healthy eating الطعام الصحي, Physical exercises ممارسة الرياضة	Disagree لا اوافق	Agree اوافق	Agree اوافق
Female	Married متزوج	Expats arab مغترب عربي	Bachelor بكالريوس	Medical background طبية	Arabic عربي	Chain pharmacy سلسلة صيدليات	Yes	Less than 5 customers اقل من ٥	Refill regular medications إعادة ملء الأدوية العادية, Purchase over-the-counter (OTC) medicationsشراء الأدوية التي لا تستلزم وصفة طبية ., Purchase Personal care product (cosmetics, vitamins and minerals, contraceptives…)شراء منتجات العناية الشخصية (مستحضرات التجميل، الفيتامينات والمعادن، وسائل منع الحمل…)		Agree اوافق	Height of the prescription counterارتفاع عداد الوصفات الطبية, Crowded and noisy environment at prescription area.بيئة مزدحمة وصاخبة في منطقة الوصفات الطبية., Lack or no privacy area (counseling area)نقص أو عدم وجود منطقة للخصوصية (منطقة الاستشارة), Busy pharmacist who didn’t give enough counselling time for patients صيدلي مشغول ولا يعطي الوقت الكافي لتقديم الاستشارة للمرضى	No	No	No	Yes	Yes	Yes	Yes	Agree اوافق	Yes	Yes	Yes	Yes	No	No	Yes	Disagree لا اوافق	Agree اوافق	Strongly Disagree لا اوافق بشدة	Never ابدا	Nearby location منطقة قريبة, Insurance Coverage تغطية التأمين, Pricing and Discounts الاسعار و التخفيضات, Availability of specific medications توافر أدوية محددة	Yes, all times نعم، في كل الاوقات	Yes	Enough كافي	Less than 5 mins اقل من ٥ دقائق	Yes, all times نعم، دائما	No	Every three months كل ٣ اشهر	No	Yes	Visit to pharmacy زيارة الصيدلية	No		Agree اوافق	Agree اوافق	Agree اوافق
Female	Single اعزب	Expats arab مغترب عربي	Post graduate (Master / PhD) دراسات عليا	Medical background طبية	Arabic عربي, English انجليزي		Yes	Less than 5 customers اقل من ٥	Refill regular medications إعادة ملء الأدوية العادية, To collect a prescription medication لجمع وصفة طبية, Purchase over-the-counter (OTC) medicationsشراء الأدوية التي لا تستلزم وصفة طبية ., Seek advice and consultations from pharmacists طلب المشورة من الصيادلة, Purchase Personal care product (cosmetics, vitamins and minerals, contraceptives…)شراء منتجات العناية الشخصية (مستحضرات التجميل، الفيتام…	I acquired it right away. لقد حصلت عليه على الفور.	Neutral محايد	Crowded and noisy environment at prescription area.بيئة مزدحمة وصاخبة في منطقة الوصفات الطبية., Lack or no privacy area (counseling area)نقص أو عدم وجود منطقة للخصوصية (منطقة الاستشارة), Busy pharmacist who didn’t give enough counselling time for patients صيدلي مشغول ولا يعطي الوقت الكافي لتقديم الاستشارة للمرضى, The pharmacist and the patient use the same language الصيدلي والمريض يستخدمان نفس ال…	Yes	Yes	No	Yes	Yes	No	Yes	Disagree لا اوافق	Yes	Yes	Yes		Yes	No		Neutral محايد	Agree اوافق	Disagree لا اوافق	Always دائما	Nearby location منطقة قريبة, Personality and knowledge of pharmacist (trust one of the pharmacist in an specific branch) شخصية ومعرفة الصيدلي (ثق بأحد الصيدلي في فرع معين), Pricing and Discounts الاسعار و التخفيضات, Availability of specific medications توافر أدوية محددة	Yes, sometimes نعم، احيانا	Yes	Enough كافي	5 mins ٥دقائق	Yes, all times نعم، دائما	No	When i need something عندما احتاج شيئا	Yes	Yes	Visit to pharmacy زيارة الصيدلية	No		Neutral محايد	Neutral محايد	Disagree لا اوافق
Male	Married متزوج	Expats arab مغترب عربي	Bachelor بكالريوس	Medical background طبية	Arabic عربي, English انجليزي	Chain pharmacy سلسلة صيدليات	Yes	5 - 15 customers	Purchase over-the-counter (OTC) medicationsشراء الأدوية التي لا تستلزم وصفة طبية ., Seek advice and consultations from pharmacists طلب المشورة من الصيادلة	I spent some time waiting at the pharmacy.قضيت بعض الوقت في الانتظار في الصيدلية.	Neutral محايد	Crowded and noisy environment at prescription area.بيئة مزدحمة وصاخبة في منطقة الوصفات الطبية., Lack or no privacy area (counseling area)نقص أو عدم وجود منطقة للخصوصية (منطقة الاستشارة), Busy pharmacist who didn’t give enough counselling time for patients صيدلي مشغول ولا يعطي الوقت الكافي لتقديم الاستشارة للمرضى	No	Yes	No	Yes	Yes	No	Yes	Agree اوافق	Yes	Yes	Yes	Yes	No	No	Yes	Neutral محايد	Strongly agree اوافق بشدة	Disagree لا اوافق	Sometimes بعض الاحيان	Nearby location منطقة قريبة, Personality and knowledge of pharmacist (trust one of the pharmacist in an specific branch) شخصية ومعرفة الصيدلي (ثق بأحد الصيدلي في فرع معين), Additional Services (blood pressure, glucose, pulse measures) الخدمات الإضافية (ضغط الدم، الجلوكوز، قياس النبض), Insurance Coverage تغطية التأمين	Yes, all times نعم، في كل الاوقات	Yes	Enough كافي	Less than 5 mins اقل من ٥ دقائق	Yes, all times نعم، دائما	No	Weekly اسبوعيا	Yes	Yes	Visit to pharmacy زيارة الصيدلية	Yes	Smoking cessation التدخين, Healthy eating الطعام الصحي, Physical exercises ممارسة الرياضة, Hypertension الضغط المرتفع, Diabetes السكر	Agree اوافق	Agree اوافق	Agree اوافق	التقيم بعد كل استشاره
Female	Single اعزب	Expats arab مغترب عربي	Bachelor بكالريوس	Medical background طبية	Arabic عربي, English انجليزي	Independent Pharmacy صيدلية مستقلة	Yes	Less than 5 customers اقل من ٥	Purchase over-the-counter (OTC) medicationsشراء الأدوية التي لا تستلزم وصفة طبية .	I spent some time waiting at the pharmacy.قضيت بعض الوقت في الانتظار في الصيدلية.	Neutral محايد	Crowded and noisy environment at prescription area.بيئة مزدحمة وصاخبة في منطقة الوصفات الطبية., Lack or no privacy area (counseling area)نقص أو عدم وجود منطقة للخصوصية (منطقة الاستشارة), Busy pharmacist who didn’t give enough counselling time for patients صيدلي مشغول ولا يعطي الوقت الكافي لتقديم الاستشارة للمرضى, The pharmacist and the patient use the same language الصيدلي والمريض يستخدمان نفس ال…	Yes	Yes	No	Yes	Yes	Yes	No	Disagree لا اوافق	Yes	Yes	Yes	No	Yes	Yes	No	Strongly agree اوافق بشدة	Strongly agree اوافق بشدة	Strongly Disagree لا اوافق بشدة	Often غالبا	Nearby location منطقة قريبة, Insurance Coverage تغطية التأمين, Pricing and Discounts الاسعار و التخفيضات	Yes, all times نعم، في كل الاوقات	Yes	Enough كافي	5 mins ٥دقائق	Yes, all times نعم، دائما	No	Monthly شهريا	Yes	No	Visit to pharmacy زيارة الصيدلية	No		Neutral محايد	Agree اوافق	Neutral محايد
Male	Divorced مطلق	Expats arab مغترب عربي	Post graduate (Master / PhD) دراسات عليا	Medical background طبية	Arabic عربي, English انجليزي, Turkish Portuguese	Chain pharmacy سلسلة صيدليات	Yes	Less than 5 customers اقل من ٥	To collect a prescription medication لجمع وصفة طبية, Purchase over-the-counter (OTC) medicationsشراء الأدوية التي لا تستلزم وصفة طبية ., Seek advice and consultations from pharmacists طلب المشورة من الصيادلة, Purchase Personal care product (cosmetics, vitamins and minerals, contraceptives…)شراء منتجات العناية الشخصية (مستحضرات التجميل، الفيتامينات والمعادن، وسائل منع الحمل…), Purchase a medical d…	I acquired it right away. لقد حصلت عليه على الفور.	Neutral محايد	Height of the prescription counterارتفاع عداد الوصفات الطبية, Crowded and noisy environment at prescription area.بيئة مزدحمة وصاخبة في منطقة الوصفات الطبية., Lack or no privacy area (counseling area)نقص أو عدم وجود منطقة للخصوصية (منطقة الاستشارة)	No	Yes	No	Yes	Yes	No	Yes	Agree اوافق	Yes	No	No	Yes	Yes	No	Yes	Agree اوافق	Agree اوافق	Neutral محايد	Always دائما	Nearby location منطقة قريبة, Personality and knowledge of pharmacist (trust one of the pharmacist in an specific branch) شخصية ومعرفة الصيدلي (ثق بأحد الصيدلي في فرع معين), Easy Waiting Times اوقات انتظار قصيرة	Yes, sometimes نعم، احيانا	Yes	Enough كافي	Less than 5 mins اقل من ٥ دقائق	Yes, all times نعم، دائما	Yes	Monthly شهريا	Yes	Yes	Visit to pharmacy زيارة الصيدلية	Yes	Physical exercises ممارسة الرياضة, Diabetes السكر, Contraceptives موانع الحمل	Neutral محايد	Agree اوافق	Agree اوافق
Female	Single اعزب	Expats arab مغترب عربي	Bachelor بكالريوس	Non-Medical background غير طبية	Arabic عربي, English انجليزي, turkish	Chain pharmacy سلسلة صيدليات	Yes	5 - 15 customers	Purchase over-the-counter (OTC) medicationsشراء الأدوية التي لا تستلزم وصفة طبية ., Purchase Personal care product (cosmetics, vitamins and minerals, contraceptives…)شراء منتجات العناية الشخصية (مستحضرات التجميل، الفيتامينات والمعادن، وسائل منع الحمل…)	I spent some time waiting at the pharmacy.قضيت بعض الوقت في الانتظار في الصيدلية.	Neutral محايد	Lack or no privacy area (counseling area)نقص أو عدم وجود منطقة للخصوصية (منطقة الاستشارة), Comfortable waiting area منطقة انتظار مريحة, Busy pharmacist who didn’t give enough counselling time for patients صيدلي مشغول ولا يعطي الوقت الكافي لتقديم الاستشارة للمرضى	No	No	No	Yes	Yes	Yes	Yes	Neutral محايد	No	Yes	Yes	didn’t try لم اجرب	No	No	No	Agree اوافق	Strongly agree اوافق بشدة	Strongly Disagree لا اوافق بشدة	Sometimes بعض الاحيان	Nearby location منطقة قريبة, Personality and knowledge of pharmacist (trust one of the pharmacist in an specific branch) شخصية ومعرفة الصيدلي (ثق بأحد الصيدلي في فرع معين), Pricing and Discounts الاسعار و التخفيضات	Yes, sometimes نعم، احيانا	Yes	Enough كافي	5 mins ٥دقائق	Yes, sometimes نعم، احيانا	No	Monthly شهريا	Yes	No	Visit to pharmacy زيارة الصيدلية	Yes	Physical exercises ممارسة الرياضة	Agree اوافق	Neutral محايد	Strongly Agree اوافق بشدة
Female	Single اعزب	Expats arab مغترب عربي	Bachelor بكالريوس		Arabic عربي, English انجليزي	Independent Pharmacy صيدلية مستقلة	Yes	Less than 5 customers اقل من ٥	Purchase over-the-counter (OTC) medicationsشراء الأدوية التي لا تستلزم وصفة طبية .	I acquired it right away. لقد حصلت عليه على الفور.	Neutral محايد	Height of the prescription counterارتفاع عداد الوصفات الطبية	No	No	No	Yes	Yes	Yes	Yes	Strongly agree اوافق بشدة	Yes	Yes	Yes	Yes	No	No	Yes	Disagree لا اوافق	Agree اوافق	Disagree لا اوافق	Sometimes بعض الاحيان	Nearby location منطقة قريبة	Yes, all times نعم، في كل الاوقات	Yes	Enough كافي	5 mins ٥دقائق	Yes, all times نعم، دائما	No	Every six months كل ٦ اشهر	Yes	No	Visit to pharmacy زيارة الصيدلية	No		Strongly Agree اوافق بشده	Neutral محايد	Disagree لا اوافق
Female	Single اعزب	Expats arab مغترب عربي	High school المدرسة الثانوية	Non-Medical background غير طبية	Arabic عربي, English انجليزي	Independent Pharmacy صيدلية مستقلة	Yes	Less than 5 customers اقل من ٥	Refill regular medications إعادة ملء الأدوية العادية	I spent some time waiting at the pharmacy.قضيت بعض الوقت في الانتظار في الصيدلية.	Strongly disagree لا اوافق بشدة	Height of the prescription counterارتفاع عداد الوصفات الطبية	Yes	Yes	No	Yes	Yes	No	No	Agree اوافق	Yes	Yes	No	didn’t try لم اجرب	Yes	Yes	Yes	Strongly agree اوافق بشدة	Agree اوافق	Agree اوافق	Never ابدا	Nearby location منطقة قريبة	Yes, all times نعم، في كل الاوقات	Yes	Enough كافي	10mins ١٠ دقائق	Yes, sometimes نعم، احيانا	No	Weekly اسبوعيا	Yes	Yes	Phone الهاتف	No	Hypertension الضغط المرتفع	Strongly Agree اوافق بشده	Agree اوافق	Strongly Disagree لا اوافق بشدة	لا اعلم
Female	Single اعزب	Expats arab مغترب عربي	Bachelor بكالريوس	Non-Medical background غير طبية	Arabic عربي, English انجليزي, Turkish	Independent Pharmacy صيدلية مستقلة	Yes	Less than 5 customers اقل من ٥	Purchase over-the-counter (OTC) medicationsشراء الأدوية التي لا تستلزم وصفة طبية .	I acquired it right away. لقد حصلت عليه على الفور.	Neutral محايد	Crowded and noisy environment at prescription area.بيئة مزدحمة وصاخبة في منطقة الوصفات الطبية.	No	Yes	No	Yes	Yes	Yes	Yes	Agree اوافق	Yes	Yes	Yes	Yes	No	No	Yes	Disagree لا اوافق	Agree اوافق	Disagree لا اوافق	Sometimes بعض الاحيان	Personality and knowledge of pharmacist (trust one of the pharmacist in an specific branch) شخصية ومعرفة الصيدلي (ثق بأحد الصيدلي في فرع معين)	Yes, all times نعم، في كل الاوقات	Yes	Enough كافي	Less than 5 mins اقل من ٥ دقائق	Yes, all times نعم، دائما	No	Monthly شهريا	Yes	No	Visit to pharmacy زيارة الصيدلية	No	Healthy eating الطعام الصحي, Physical exercises ممارسة الرياضة	Agree اوافق	Agree اوافق	Agree اوافق
Female	Single اعزب	Expats arab مغترب عربي	Bachelor بكالريوس	Medical background طبية	Arabic عربي, English انجليزي, Turkish	Chain pharmacy سلسلة صيدليات	Yes	5 - 15 customers	Purchase a medical device (blood pressure monitoring device, blood sugar device, pregnancy kit...)شراء جهاز طبي (جهاز مراقبة ضغط الدم، جهاز السكر في الدم، طقم الحمل...)	I spent some time waiting at the pharmacy.قضيت بعض الوقت في الانتظار في الصيدلية.	Neutral محايد	Crowded and noisy environment at prescription area.بيئة مزدحمة وصاخبة في منطقة الوصفات الطبية., Busy pharmacist who didn’t give enough counselling time for patients صيدلي مشغول ولا يعطي الوقت الكافي لتقديم الاستشارة للمرضى, The pharmacist and the patient use the same language الصيدلي والمريض يستخدمان نفس اللغة	No	Yes	Yes	Yes	Yes	Yes	Yes	Agree اوافق	Yes	Yes	Yes	Yes	No	No	Yes
Male	Single اعزب	Expats arab مغترب عربي	Bachelor بكالريوس	Non-Medical background غير طبية	Arabic عربي, English انجليزي, Turkey	Independent Pharmacy صيدلية مستقلة	Yes	5 - 15 customers	Refill regular medications إعادة ملء الأدوية العادية, To collect a prescription medication لجمع وصفة طبية, Purchase over-the-counter (OTC) medicationsشراء الأدوية التي لا تستلزم وصفة طبية ., Purchase Personal care product (cosmetics, vitamins and minerals, contraceptives…)شراء منتجات العناية الشخصية (مستحضرات التجميل، الفيتامينات والمعادن، وسائل منع الحمل…), Purchase a medical device (blood press…	I spent some time waiting at the pharmacy.قضيت بعض الوقت في الانتظار في الصيدلية.	Neutral محايد	Crowded and noisy environment at prescription area.بيئة مزدحمة وصاخبة في منطقة الوصفات الطبية., Busy pharmacist who didn’t give enough counselling time for patients صيدلي مشغول ولا يعطي الوقت الكافي لتقديم الاستشارة للمرضى	No	Yes	No	Yes	Yes	No	Yes	Strongly agree اوافق بشدة	Yes	Yes	Yes	didn’t try لم اجرب	No	Yes	No	Disagree لا اوافق	Agree اوافق	Strongly Disagree لا اوافق بشدة	Often غالبا	Nearby location منطقة قريبة, Easy Waiting Times اوقات انتظار قصيرة, Insurance Coverage تغطية التأمين, Availability of specific medications توافر أدوية محددة	Yes, all times نعم، في كل الاوقات	Yes	Enough كافي	10mins ١٠ دقائق	Yes, all times نعم، دائما	No	When i need something عندما احتاج شيئا	Yes	No	Visit to pharmacy زيارة الصيدلية	Yes	Smoking cessation التدخين, Healthy eating الطعام الصحي, Physical exercises ممارسة الرياضة	Neutral محايد	Strongly Agree اوافق بشدة	Neutral محايد	توفير اماكن مناسبة و مريحه للانتظار و زيادة عدد الصيدليين على حسب كثافة المرضى
Female	Single اعزب	Expats non-arab مغترب غير عربي	Bachelor بكالريوس	Medical background طبية	English انجليزي	Chain pharmacy سلسلة صيدليات	Yes	5 - 15 customers	Purchase Personal care product (cosmetics, vitamins and minerals, contraceptives…)شراء منتجات العناية الشخصية (مستحضرات التجميل، الفيتامينات والمعادن، وسائل منع الحمل…)	I spent some time waiting at the pharmacy.قضيت بعض الوقت في الانتظار في الصيدلية.	Agree اوافق	Height of the prescription counterارتفاع عداد الوصفات الطبية	Yes	Yes	Yes		No	Yes	Yes	Agree اوافق	Yes	Yes	Yes	Yes	Yes	Yes	Yes	Agree اوافق	Agree اوافق	Agree اوافق	Rarely نادرا	Nearby location منطقة قريبة	Yes, all times نعم، في كل الاوقات	Yes	Enough كافي	Less than 5 mins اقل من ٥ دقائق	Yes, all times نعم، دائما	No	Weekly اسبوعيا	Yes	Yes	Phone الهاتف	Yes	Physical exercises ممارسة الرياضة	Agree اوافق	Agree اوافق	Agree اوافق
Female	Single اعزب	Expats arab مغترب عربي	Bachelor بكالريوس	Non-Medical background غير طبية	Arabic عربي, English انجليزي, تركي	Independent Pharmacy صيدلية مستقلة	No	Less than 5 customers اقل من ٥	Purchase over-the-counter (OTC) medicationsشراء الأدوية التي لا تستلزم وصفة طبية ., Purchase Personal care product (cosmetics, vitamins and minerals, contraceptives…)شراء منتجات العناية الشخصية (مستحضرات التجميل، الفيتامينات والمعادن، وسائل منع الحمل…)	I acquired it right away. لقد حصلت عليه على الفور.	Agree اوافق	Crowded and noisy environment at prescription area.بيئة مزدحمة وصاخبة في منطقة الوصفات الطبية., Comfortable Pharmacy design and decoration تصميم وديكور صيدلية مريح, Busy pharmacist who didn’t give enough counselling time for patients صيدلي مشغول ولا يعطي الوقت الكافي لتقديم الاستشارة للمرضى, The pharmacist and the patient use the same language الصيدلي والمريض يستخدمان نفس اللغة	No	Yes	Yes	Yes	Yes	Yes	Yes	Disagree لا اوافق	Yes	Yes	Yes	Yes	No	No	No	Disagree لا اوافق	Agree اوافق	Disagree لا اوافق	Rarely نادرا	Nearby location منطقة قريبة, Availability of specific medications توافر أدوية محددة	Yes, sometimes نعم، احيانا	Yes	Enough كافي	5 mins ٥دقائق	Yes, sometimes نعم، احيانا	No	Monthly شهريا	No	No	Visit to pharmacy زيارة الصيدلية	No	Healthy eating الطعام الصحي, Physical exercises ممارسة الرياضة	Neutral محايد	Strongly Agree اوافق بشدة	Agree اوافق	.
Male	Married متزوج	Local مواطن	Post graduate (Master / PhD) دراسات عليا	Non-Medical background غير طبية	Arabic عربي, English انجليزي	Chain pharmacy سلسلة صيدليات	Yes	Less than 5 customers اقل من ٥	Refill regular medications إعادة ملء الأدوية العادية, To collect a prescription medication لجمع وصفة طبية, Purchase over-the-counter (OTC) medicationsشراء الأدوية التي لا تستلزم وصفة طبية .	I spent some time waiting at the pharmacy.قضيت بعض الوقت في الانتظار في الصيدلية.	Strongly agree اوافق بشدة	Height of the prescription counterارتفاع عداد الوصفات الطبية	No	No	No	Yes	Yes	No	No	Neutral محايد	Yes	Yes	Yes	No	No	No	No	Neutral محايد	Agree اوافق	Disagree لا اوافق	Sometimes بعض الاحيان	Nearby location منطقة قريبة, Personality and knowledge of pharmacist (trust one of the pharmacist in an specific branch) شخصية ومعرفة الصيدلي (ثق بأحد الصيدلي في فرع معين), Pricing and Discounts الاسعار و التخفيضات, Availability of specific medications توافر أدوية محددة	Yes, sometimes نعم، احيانا	No	Not Enough غير كافي	Less than 5 mins اقل من ٥ دقائق	Yes, sometimes نعم، احيانا	Yes	Weekly اسبوعيا	Yes	Yes	Visit to pharmacy زيارة الصيدلية	Yes	Healthy eating الطعام الصحي, Physical exercises ممارسة الرياضة	Disagree لا اوافق	Neutral محايد	Disagree لا اوافق
Female	Single اعزب	Expats arab مغترب عربي	Bachelor بكالريوس	Medical background طبية	Arabic عربي, English انجليزي	Independent Pharmacy صيدلية مستقلة	No	Not sure/Don’t know	Purchase Personal care product (cosmetics, vitamins and minerals, contraceptives…)شراء منتجات العناية الشخصية (مستحضرات التجميل، الفيتامينات والمعادن، وسائل منع الحمل…)		Agree اوافق	Height of the prescription counterارتفاع عداد الوصفات الطبية, Crowded and noisy environment at prescription area.بيئة مزدحمة وصاخبة في منطقة الوصفات الطبية.	Yes	Yes	No	Yes	No	No	No	Neutral محايد	Yes	Yes	Yes	didn’t try لم اجرب	No	No	Yes	Neutral محايد	Neutral محايد	Disagree لا اوافق	Often غالبا	Insurance Coverage تغطية التأمين, Availability of specific medications توافر أدوية محددة	Yes, all times نعم، في كل الاوقات	Yes	Enough كافي	5 mins ٥دقائق	Yes, all times نعم، دائما	No	Every three months كل ٣ اشهر	Yes	No	Visit to pharmacy زيارة الصيدلية	Yes	Healthy eating الطعام الصحي, Physical exercises ممارسة الرياضة, Diabetes السكر	Agree اوافق	Neutral محايد	Neutral محايد
Female	Single اعزب	Expats arab مغترب عربي	Bachelor بكالريوس	Medical background طبية	Arabic عربي, English انجليزي, فرنسي	Chain pharmacy سلسلة صيدليات	Yes	Less than 5 customers اقل من ٥	Purchase over-the-counter (OTC) medicationsشراء الأدوية التي لا تستلزم وصفة طبية ., Seek advice and consultations from pharmacists طلب المشورة من الصيادلة, Purchase Personal care product (cosmetics, vitamins and minerals, contraceptives…)شراء منتجات العناية الشخصية (مستحضرات التجميل، الفيتامينات والمعادن، وسائل منع الحمل…)	I acquired it right away. لقد حصلت عليه على الفور.	Neutral محايد	Crowded and noisy environment at prescription area.بيئة مزدحمة وصاخبة في منطقة الوصفات الطبية.	Yes	Yes	Yes	Yes	Yes	Yes	Yes	Neutral محايد	No	Yes	No	No	Yes	Yes	Yes	Neutral محايد	Agree اوافق	Agree اوافق	Rarely نادرا	Personality and knowledge of pharmacist (trust one of the pharmacist in an specific branch) شخصية ومعرفة الصيدلي (ثق بأحد الصيدلي في فرع معين)	Yes, all times نعم، في كل الاوقات	Yes	Enough كافي	5 mins ٥دقائق	Yes, all times نعم، دائما	No	Weekly اسبوعيا	No	No	Phone الهاتف	Yes	Healthy eating الطعام الصحي, Physical exercises ممارسة الرياضة	Agree اوافق	Neutral محايد	Neutral محايد
Male	Single اعزب	Expats arab مغترب عربي	High school المدرسة الثانوية	Non-Medical background غير طبية	Arabic عربي, English انجليزي	Chain pharmacy سلسلة صيدليات	Yes	5 - 15 customers	Refill regular medications إعادة ملء الأدوية العادية, Purchase over-the-counter (OTC) medicationsشراء الأدوية التي لا تستلزم وصفة طبية .	I spent some time waiting at the pharmacy.قضيت بعض الوقت في الانتظار في الصيدلية.	Neutral محايد	Crowded and noisy environment at prescription area.بيئة مزدحمة وصاخبة في منطقة الوصفات الطبية., Lack or no privacy area (counseling area)نقص أو عدم وجود منطقة للخصوصية (منطقة الاستشارة), Comfortable waiting area منطقة انتظار مريحة	No		No	Yes	Yes	No	Yes	Neutral محايد	Yes	Yes	Yes	Yes	No	Yes	Yes	Agree اوافق	Agree اوافق	Disagree لا اوافق	Often غالبا	Nearby location منطقة قريبة, Personality and knowledge of pharmacist (trust one of the pharmacist in an specific branch) شخصية ومعرفة الصيدلي (ثق بأحد الصيدلي في فرع معين), Easy Waiting Times اوقات انتظار قصيرة	Yes, all times نعم، في كل الاوقات	Yes	Enough كافي	5 mins ٥دقائق	Yes, all times نعم، دائما	No	Every three months كل ٣ اشهر	Yes	No	No difference ليس هناك فرق	Yes	Smoking cessation التدخين, Healthy eating الطعام الصحي	Agree اوافق	Agree اوافق	Agree اوافق
Female	Single اعزب	Expats arab مغترب عربي	Bachelor بكالريوس	Non-Medical background غير طبية	Arabic عربي	Independent Pharmacy صيدلية مستقلة	Yes	No one, just me لا احد فقط انا	To collect a prescription medication لجمع وصفة طبية, Purchase over-the-counter (OTC) medicationsشراء الأدوية التي لا تستلزم وصفة طبية ., Purchase Personal care product (cosmetics, vitamins and minerals, contraceptives…)شراء منتجات العناية الشخصية (مستحضرات التجميل، الفيتامينات والمعادن، وسائل منع الحمل…)	I acquired it right away. لقد حصلت عليه على الفور.	Agree اوافق	Lack or no privacy area (counseling area)نقص أو عدم وجود منطقة للخصوصية (منطقة الاستشارة)	No	Yes	No	Yes	Yes	No	Yes	Neutral محايد	Yes	Yes	Yes	Yes	No	No	Yes	Neutral محايد	Neutral محايد	Disagree لا اوافق	Often غالبا	Nearby location منطقة قريبة, Insurance Coverage تغطية التأمين, Pricing and Discounts الاسعار و التخفيضات, Availability of specific medications توافر أدوية محددة	Yes, sometimes نعم، احيانا	Yes	Enough كافي	10mins ١٠ دقائق	Yes, sometimes نعم، احيانا	No	When i need something عندما احتاج شيئا	Yes	Yes	No difference ليس هناك فرق	No		Agree اوافق	Agree اوافق	Neutral محايد
Male	Single اعزب	Expats arab مغترب عربي	Bachelor بكالريوس	Medical background طبية	Arabic عربي, English انجليزي	Chain pharmacy سلسلة صيدليات	No	No one, just me لا احد فقط انا	Purchase over-the-counter (OTC) medicationsشراء الأدوية التي لا تستلزم وصفة طبية .		Neutral محايد	Height of the prescription counterارتفاع عداد الوصفات الطبية, Crowded and noisy environment at prescription area.بيئة مزدحمة وصاخبة في منطقة الوصفات الطبية., Busy pharmacist who didn’t give enough counselling time for patients صيدلي مشغول ولا يعطي الوقت الكافي لتقديم الاستشارة للمرضى	No	Yes	Yes	Yes	Yes	Yes	Yes	Neutral محايد	Yes	Yes	Yes	didn’t try لم اجرب	Yes	No	Yes	Neutral محايد	Agree اوافق	Disagree لا اوافق	Sometimes بعض الاحيان	Nearby location منطقة قريبة	Yes, sometimes نعم، احيانا	Yes	Enough كافي	Less than 5 mins اقل من ٥ دقائق	Yes, sometimes نعم، احيانا	No	Every six months كل ٦ اشهر	No	Yes	No difference ليس هناك فرق	No		Agree اوافق	Agree اوافق	Agree اوافق
Male	Single اعزب	Expats arab مغترب عربي	Post graduate (Master / PhD) دراسات عليا	Medical background طبية	Arabic عربي, English انجليزي	Independent Pharmacy صيدلية مستقلة	Yes	Less than 5 customers اقل من ٥	Seek advice and consultations from pharmacists طلب المشورة من الصيادلة, Purchase Personal care product (cosmetics, vitamins and minerals, contraceptives…)شراء منتجات العناية الشخصية (مستحضرات التجميل، الفيتامينات والمعادن، وسائل منع الحمل…), Purchase a medical device (blood pressure monitoring device, blood sugar device, pregnancy kit...)شراء جهاز طبي (جهاز مراقبة ضغط الدم، جهاز السكر في الدم، طق…	I acquired it right away. لقد حصلت عليه على الفور.	Neutral محايد	The pharmacist and the patient use the same language الصيدلي والمريض يستخدمان نفس اللغة	Yes	Yes	Yes	Yes	Yes	Yes	Yes	Agree اوافق	Yes	Yes	Yes	Yes	Yes	No	No	Disagree لا اوافق	Agree اوافق	Disagree لا اوافق	Sometimes بعض الاحيان	Personality and knowledge of pharmacist (trust one of the pharmacist in an specific branch) شخصية ومعرفة الصيدلي (ثق بأحد الصيدلي في فرع معين)	Yes, sometimes نعم، احيانا	Yes	Enough كافي	5 mins ٥دقائق	Yes, all times نعم، دائما	No	Monthly شهريا	Yes	Yes	Visit to pharmacy زيارة الصيدلية	Yes	Smoking cessation التدخين, Healthy eating الطعام الصحي, Physical exercises ممارسة الرياضة	Neutral محايد	Agree اوافق	Agree اوافق
Female	Single اعزب	Expats arab مغترب عربي	Bachelor بكالريوس	Medical background طبية	Arabic عربي, English انجليزي			Not sure/Don’t know	Refill regular medications إعادة ملء الأدوية العادية, To collect a prescription medication لجمع وصفة طبية, Purchase over-the-counter (OTC) medicationsشراء الأدوية التي لا تستلزم وصفة طبية .	I acquired it right away. لقد حصلت عليه على الفور.	Agree اوافق	Crowded and noisy environment at prescription area.بيئة مزدحمة وصاخبة في منطقة الوصفات الطبية., Lack or no privacy area (counseling area)نقص أو عدم وجود منطقة للخصوصية (منطقة الاستشارة), Appropriate light, visibility, and visual quality الإضاءة المناسبة والرؤية والجودة البصرية, Comfortable Pharmacy design and decoration تصميم وديكور صيدلية مريح, Comfortable waiting area منطقة انتظار مريحة, Busy p…	No	Yes	No	Yes	Yes	Yes	Yes	Agree اوافق	Yes	Yes	Yes	No	No	No	Yes	Agree اوافق	Neutral محايد	Neutral محايد	Sometimes بعض الاحيان	Nearby location منطقة قريبة, Personality and knowledge of pharmacist (trust one of the pharmacist in an specific branch) شخصية ومعرفة الصيدلي (ثق بأحد الصيدلي في فرع معين), Easy Waiting Times اوقات انتظار قصيرة, Insurance Coverage تغطية التأمين, Pricing and Discounts الاسعار و التخفيضات, Availability of specific medications توافر أدوية محددة	Yes, sometimes نعم، احيانا	Yes	Enough كافي		Yes, sometimes نعم، احيانا	No	When i need something عندما احتاج شيئا	No	No	No difference ليس هناك فرق	No		Disagree لا اوافق	Neutral محايد	Disagree لا اوافق
Male	Married متزوج	Expats arab مغترب عربي	Post graduate (Master / PhD) دراسات عليا	Medical background طبية	Arabic عربي, English انجليزي	Independent Pharmacy صيدلية مستقلة	No	5 - 15 customers	To collect a prescription medication لجمع وصفة طبية, Purchase over-the-counter (OTC) medicationsشراء الأدوية التي لا تستلزم وصفة طبية ., Purchase Personal care product (cosmetics, vitamins and minerals, contraceptives…)شراء منتجات العناية الشخصية (مستحضرات التجميل، الفيتامينات والمعادن، وسائل منع الحمل…), Purchase a medical device (blood pressure monitoring device, blood sugar device, pregnancy k…	I arrived later to pick it up.وصلت في وقت لاحق لاستلامه.	Strongly agree اوافق بشدة	Height of the prescription counterارتفاع عداد الوصفات الطبية, Crowded and noisy environment at prescription area.بيئة مزدحمة وصاخبة في منطقة الوصفات الطبية., Lack or no privacy area (counseling area)نقص أو عدم وجود منطقة للخصوصية (منطقة الاستشارة), Busy pharmacist who didn’t give enough counselling time for patients صيدلي مشغول ولا يعطي الوقت الكافي لتقديم الاستشارة للمرضى, The pharmacist and the…	No	Yes	Yes	Yes	Yes	Yes	Yes	Neutral محايد	Yes	Yes	Yes	Yes	No	No	Yes	Disagree لا اوافق	Strongly agree اوافق بشدة	Strongly Agree اوافق بشدة	Often غالبا	Nearby location منطقة قريبة, Personality and knowledge of pharmacist (trust one of the pharmacist in an specific branch) شخصية ومعرفة الصيدلي (ثق بأحد الصيدلي في فرع معين), Easy Waiting Times اوقات انتظار قصيرة, Insurance Coverage تغطية التأمين	Yes, all times نعم، في كل الاوقات	Yes	Enough كافي	5 mins ٥دقائق	Yes, all times نعم، دائما	No	Every three months كل ٣ اشهر	Yes	Yes	Visit to pharmacy زيارة الصيدلية	Yes	Smoking cessation التدخين, Healthy eating الطعام الصحي, Physical exercises ممارسة الرياضة	Strongly Agree اوافق بشده	Neutral محايد	Agree اوافق
Female	Single اعزب	Expats arab مغترب عربي	Bachelor بكالريوس	Medical background طبية	Arabic عربي, English انجليزي	Independent Pharmacy صيدلية مستقلة	Yes	5 - 15 customers	To collect a prescription medication لجمع وصفة طبية, Purchase over-the-counter (OTC) medicationsشراء الأدوية التي لا تستلزم وصفة طبية .	I spent some time waiting at the pharmacy.قضيت بعض الوقت في الانتظار في الصيدلية.	Strongly disagree لا اوافق بشدة	Crowded and noisy environment at prescription area.بيئة مزدحمة وصاخبة في منطقة الوصفات الطبية., Busy pharmacist who didn’t give enough counselling time for patients صيدلي مشغول ولا يعطي الوقت الكافي لتقديم الاستشارة للمرضى	Yes	Yes	No	Yes	Yes	No	No	Agree اوافق	Yes	No	Yes	No	No	Yes	No	Strongly agree اوافق بشدة	Agree اوافق	Agree اوافق	Never ابدا	Nearby location منطقة قريبة, Personality and knowledge of pharmacist (trust one of the pharmacist in an specific branch) شخصية ومعرفة الصيدلي (ثق بأحد الصيدلي في فرع معين), Insurance Coverage تغطية التأمين, Pricing and Discounts الاسعار و التخفيضات, Availability of specific medications توافر أدوية محددة	Yes, all times نعم، في كل الاوقات	Yes	Enough كافي	5 mins ٥دقائق	Yes, all times نعم، دائما	Yes	Every six months كل ٦ اشهر	Yes	Yes	Visit to pharmacy زيارة الصيدلية	No		Agree اوافق	Agree اوافق	Agree اوافق	More focus on counselling
Female	Single اعزب	Expats arab مغترب عربي	Post graduate (Master / PhD) دراسات عليا	Medical background طبية	Arabic عربي, English انجليزي	Chain pharmacy سلسلة صيدليات	Yes	Less than 5 customers اقل من ٥	Refill regular medications إعادة ملء الأدوية العادية, Purchase over-the-counter (OTC) medicationsشراء الأدوية التي لا تستلزم وصفة طبية ., Seek advice and consultations from pharmacists طلب المشورة من الصيادلة, Purchase Personal care product (cosmetics, vitamins and minerals, contraceptives…)شراء منتجات العناية الشخصية (مستحضرات التجميل، الفيتامينات والمعادن، وسائل منع الحمل…)	I spent some time waiting at the pharmacy.قضيت بعض الوقت في الانتظار في الصيدلية.	Strongly agree اوافق بشدة	Crowded and noisy environment at prescription area.بيئة مزدحمة وصاخبة في منطقة الوصفات الطبية., Lack or no privacy area (counseling area)نقص أو عدم وجود منطقة للخصوصية (منطقة الاستشارة), Comfortable waiting area منطقة انتظار مريحة, Busy pharmacist who didn’t give enough counselling time for patients صيدلي مشغول ولا يعطي الوقت الكافي لتقديم الاستشارة للمرضى, The pharmacist and the patient use the …	No	Yes	Yes	Yes	Yes	Yes	Yes	Strongly agree اوافق بشدة	Yes	Yes	Yes	Yes	No	No	Yes	Strongly disagree لا اوافق بشدة	Strongly agree اوافق بشدة	Disagree لا اوافق	Always دائما	Nearby location منطقة قريبة, Personality and knowledge of pharmacist (trust one of the pharmacist in an specific branch) شخصية ومعرفة الصيدلي (ثق بأحد الصيدلي في فرع معين), Easy Waiting Times اوقات انتظار قصيرة, Additional Services (blood pressure, glucose, pulse measures) الخدمات الإضافية (ضغط الدم، الجلوكوز، قياس النبض), Insurance Coverage تغطية التأمين, Pricing and Discounts الاسعار و التخفيضا…	Yes, sometimes نعم، احيانا	Yes	Enough كافي	5 mins ٥دقائق	Yes, all times نعم، دائما	No	Monthly شهريا	Yes	Yes	Visit to pharmacy زيارة الصيدلية	Yes	Healthy eating الطعام الصحي, Physical exercises ممارسة الرياضة	Strongly Agree اوافق بشده	Strongly Agree اوافق بشدة	Agree اوافق	Application accessible for patients to know everything related to the medicine in not a medical words
Male	Single اعزب	Expats arab مغترب عربي	Bachelor بكالريوس	Non-Medical background غير طبية	Arabic عربي, English انجليزي	Chain pharmacy سلسلة صيدليات	Yes	Less than 5 customers اقل من ٥	Refill regular medications إعادة ملء الأدوية العادية, To collect a prescription medication لجمع وصفة طبية	I acquired it right away. لقد حصلت عليه على الفور.	Neutral محايد	The pharmacist and the patient use the same language الصيدلي والمريض يستخدمان نفس اللغة	Yes	Yes	No	Yes	Yes	Yes	Yes	Neutral محايد	Yes	Yes	Yes	Yes	No	No	Yes	Agree اوافق	Neutral محايد	Agree اوافق	Often غالبا	Nearby location منطقة قريبة, Easy Waiting Times اوقات انتظار قصيرة, Additional Services (blood pressure, glucose, pulse measures) الخدمات الإضافية (ضغط الدم، الجلوكوز، قياس النبض), Insurance Coverage تغطية التأمين, Pricing and Discounts الاسعار و التخفيضات, Availability of specific medications توافر أدوية محددة	Yes, all times نعم، في كل الاوقات	Yes	Enough كافي	5 mins ٥دقائق	Yes, all times نعم، دائما	No	When i need something عندما احتاج شيئا	No	Yes	No difference ليس هناك فرق	No		Agree اوافق	Agree اوافق	Agree اوافق	Nil
Male	Single اعزب	Expats arab مغترب عربي	Bachelor بكالريوس	Non-Medical background غير طبية	Arabic عربي, English انجليزي	Chain pharmacy سلسلة صيدليات	Yes	Less than 5 customers اقل من ٥	Purchase over-the-counter (OTC) medicationsشراء الأدوية التي لا تستلزم وصفة طبية ., Seek advice and consultations from pharmacists طلب المشورة من الصيادلة, Purchase Personal care product (cosmetics, vitamins and minerals, contraceptives…)شراء منتجات العناية الشخصية (مستحضرات التجميل، الفيتامينات والمعادن، وسائل منع الحمل…), Purchase a medical device (blood pressure monitoring device, blood sugar …	I acquired it right away. لقد حصلت عليه على الفور.	Neutral محايد	Height of the prescription counterارتفاع عداد الوصفات الطبية, Crowded and noisy environment at prescription area.بيئة مزدحمة وصاخبة في منطقة الوصفات الطبية., Lack or no privacy area (counseling area)نقص أو عدم وجود منطقة للخصوصية (منطقة الاستشارة), Busy pharmacist who didn’t give enough counselling time for patients صيدلي مشغول ولا يعطي الوقت الكافي لتقديم الاستشارة للمرضى, The pharmacist and the…	No	Yes	Yes	Yes	Yes	Yes	Yes	Neutral محايد	Yes	Yes	Yes	didn’t try لم اجرب	No	No	No	Agree اوافق	Neutral محايد	Disagree لا اوافق	Sometimes بعض الاحيان	Nearby location منطقة قريبة, Personality and knowledge of pharmacist (trust one of the pharmacist in an specific branch) شخصية ومعرفة الصيدلي (ثق بأحد الصيدلي في فرع معين), Insurance Coverage تغطية التأمين, Availability of specific medications توافر أدوية محددة	Yes, sometimes نعم، احيانا	Yes	Enough كافي	10mins ١٠ دقائق	Yes, sometimes نعم، احيانا	No	Every three months كل ٣ اشهر	No	No	No difference ليس هناك فرق	Yes	Smoking cessation التدخين, Healthy eating الطعام الصحي	Agree اوافق	Agree اوافق	Agree اوافق	People share with me the same language
Female	Single اعزب	Expats arab مغترب عربي	Bachelor بكالريوس	Medical background طبية	Arabic عربي, English انجليزي	Chain pharmacy سلسلة صيدليات	Yes	Less than 5 customers اقل من ٥	To collect a prescription medication لجمع وصفة طبية, Purchase over-the-counter (OTC) medicationsشراء الأدوية التي لا تستلزم وصفة طبية ., Purchase Personal care product (cosmetics, vitamins and minerals, contraceptives…)شراء منتجات العناية الشخصية (مستحضرات التجميل، الفيتامينات والمعادن، وسائل منع الحمل…)	I spent some time waiting at the pharmacy.قضيت بعض الوقت في الانتظار في الصيدلية.	Agree اوافق	Height of the prescription counterارتفاع عداد الوصفات الطبية, Crowded and noisy environment at prescription area.بيئة مزدحمة وصاخبة في منطقة الوصفات الطبية., Lack or no privacy area (counseling area)نقص أو عدم وجود منطقة للخصوصية (منطقة الاستشارة), Comfortable Pharmacy design and decoration تصميم وديكور صيدلية مريح, Comfortable waiting area منطقة انتظار مريحة	No	Yes	No	Yes	Yes	Yes	Yes	Strongly agree اوافق بشدة	Yes	Yes	Yes	didn’t try لم اجرب	No	No	Yes	Agree اوافق	Strongly agree اوافق بشدة	Disagree لا اوافق	Sometimes بعض الاحيان	Nearby location منطقة قريبة, Personality and knowledge of pharmacist (trust one of the pharmacist in an specific branch) شخصية ومعرفة الصيدلي (ثق بأحد الصيدلي في فرع معين)	Yes, sometimes نعم، احيانا	Yes	Enough كافي	Less than 5 mins اقل من ٥ دقائق	Yes, all times نعم، دائما	No	When i need something عندما احتاج شيئا	No	No	Visit to pharmacy زيارة الصيدلية	Yes	Healthy eating الطعام الصحي	Neutral محايد	Agree اوافق	Agree اوافق
Female	Married متزوج	Expats arab مغترب عربي	Bachelor بكالريوس	Medical background طبية	Arabic عربي, English انجليزي	Chain pharmacy سلسلة صيدليات	Yes	Less than 5 customers اقل من ٥	Refill regular medications إعادة ملء الأدوية العادية, Purchase over-the-counter (OTC) medicationsشراء الأدوية التي لا تستلزم وصفة طبية .,	I acquired it right away. لقد حصلت عليه على الفور.	Neutral محايد	Crowded and noisy environment at prescription area.بيئة مزدحمة وصاخبة في منطقة الوصفات الطبية., The pharmacist and the patient use the same language الصيدلي والمريض يستخدمان نفس اللغة,	No	Yes	Yes	Yes	Yes	Yes	Yes	Agree اوافق	Yes	Yes	Yes	Yes	No	No	No	Disagree لا اوافق	Strongly agree اوافق بشدة	Strongly Agree اوافق بشدة	Always دائما	Nearby location منطقة قريبة, Personality and knowledge of pharmacist (trust one of the pharmacist in an specific branch) شخصية ومعرفة الصيدلي (ثق بأحد الصيدلي في فرع معين), Pricing and Discounts الاسعار و التخفيضات	Yes, all times نعم، في كل الاوقات	Yes	Enough كافي	5 mins ٥دقائق	Yes, all times نعم، دائما	No	Monthly شهريا	Yes	No	Visit to pharmacy زيارة الصيدلية	Yes	Healthy eating الطعام الصحي, Hypertension الضغط المرتفع, Diabetes السكر	Agree اوافق	Agree اوافق	Neutral محايد
Female	Single اعزب	Expats arab مغترب عربي	Bachelor بكالريوس	Medical background طبية	Arabic عربي, English انجليزي	Chain pharmacy سلسلة صيدليات	Yes	5 - 15 customers	To collect a prescription medication لجمع وصفة طبية, Purchase over-the-counter (OTC) medicationsشراء الأدوية التي لا تستلزم وصفة طبية ., Purchase Personal care product (cosmetics, vitamins and minerals, contraceptives…)شراء منتجات العناية الشخصية (مستحضرات التجميل، الفيتامينات والمعادن، وسائل منع الحمل…)	I acquired it right away. لقد حصلت عليه على الفور.	Agree اوافق	Height of the prescription counterارتفاع عداد الوصفات الطبية, Crowded and noisy environment at prescription area.بيئة مزدحمة وصاخبة في منطقة الوصفات الطبية., Busy pharmacist who didn’t give enough counselling time for patients صيدلي مشغول ولا يعطي الوقت الكافي لتقديم الاستشارة للمرضى	No	Yes	Yes	Yes	Yes	Yes	Yes	Agree اوافق	Yes	Yes	Yes	Yes	No	No	No	Neutral محايد	Agree اوافق	Disagree لا اوافق	Always دائما	Personality and knowledge of pharmacist (trust one of the pharmacist in an specific branch) شخصية ومعرفة الصيدلي (ثق بأحد الصيدلي في فرع معين), Availability of specific medications توافر أدوية محددة	Yes, all times نعم، في كل الاوقات	Yes	Enough كافي	10mins ١٠ دقائق	Yes, all times نعم، دائما	No	Monthly شهريا	No	No	Visit to pharmacy زيارة الصيدلية	Yes	Physical exercises ممارسة الرياضة	Agree اوافق	Agree اوافق	Agree اوافق	..
Female	Single اعزب	Expats arab مغترب عربي	Post graduate (Master / PhD) دراسات عليا	Medical background طبية	Arabic عربي, English انجليزي	Chain pharmacy سلسلة صيدليات	Yes	Less than 5 customers اقل من ٥	Refill regular medications إعادة ملء الأدوية العادية, To collect a prescription medication لجمع وصفة طبية, Purchase over-the-counter (OTC) medicationsشراء الأدوية التي لا تستلزم وصفة طبية ., Purchase Personal care product (cosmetics, vitamins and minerals, contraceptives…)شراء منتجات العناية الشخصية (مستحضرات التجميل، الفيتامينات والمعادن، وسائل منع الحمل…)	I spent some time waiting at the pharmacy.قضيت بعض الوقت في الانتظار في الصيدلية.	Agree اوافق	Lack or no privacy area (counseling area)نقص أو عدم وجود منطقة للخصوصية (منطقة الاستشارة), Busy pharmacist who didn’t give enough counselling time for patients صيدلي مشغول ولا يعطي الوقت الكافي لتقديم الاستشارة للمرضى	No	Yes	No	Yes	Yes	Yes	Yes	Agree اوافق	Yes	Yes	Yes	didn’t try لم اجرب	No	No	Yes	Disagree لا اوافق	Strongly agree اوافق بشدة	Disagree لا اوافق	Always دائما	Nearby location منطقة قريبة, Personality and knowledge of pharmacist (trust one of the pharmacist in an specific branch) شخصية ومعرفة الصيدلي (ثق بأحد الصيدلي في فرع معين), Easy Waiting Times اوقات انتظار قصيرة, Insurance Coverage تغطية التأمين, Pricing and Discounts الاسعار و التخفيضات, Availability of specific medications توافر أدوية محددة	Yes, all times نعم، في كل الاوقات	Yes	Enough كافي	Less than 5 mins اقل من ٥ دقائق	Yes, sometimes نعم، احيانا	No	Monthly شهريا	No	No	Phone الهاتف	No		Neutral محايد	Agree اوافق	Agree اوافق
Female	Divorced مطلق	Expats arab مغترب عربي	Bachelor بكالريوس	Non-Medical background غير طبية	Arabic عربي, English انجليزي	Chain pharmacy سلسلة صيدليات	No	No one, just me لا احد فقط انا	Purchase over-the-counter (OTC) medicationsشراء الأدوية التي لا تستلزم وصفة طبية ., Purchase Personal care product (cosmetics, vitamins and minerals, contraceptives…)شراء منتجات العناية الشخصية (مستحضرات التجميل، الفيتامينات والمعادن، وسائل منع الحمل…)		Neutral محايد	Crowded and noisy environment at prescription area.بيئة مزدحمة وصاخبة في منطقة الوصفات الطبية., Busy pharmacist who didn’t give enough counselling time for patients صيدلي مشغول ولا يعطي الوقت الكافي لتقديم الاستشارة للمرضى	Yes	Yes	No	Yes	Yes	Yes	No	Neutral محايد	Yes	No	No	No	No	No	Yes	Neutral محايد	Agree اوافق	Disagree لا اوافق	Sometimes بعض الاحيان	Nearby location منطقة قريبة, Easy Waiting Times اوقات انتظار قصيرة, Insurance Coverage تغطية التأمين, Pricing and Discounts الاسعار و التخفيضات, Availability of specific medications توافر أدوية محددة	Yes, sometimes نعم، احيانا	Yes	Enough كافي	5 mins ٥دقائق	Yes, sometimes نعم، احيانا	No	When i need something عندما احتاج شيئا	Yes	No	Visit to pharmacy زيارة الصيدلية	No		Neutral محايد	Neutral محايد	Agree اوافق
Female	Married متزوج	Expats arab مغترب عربي	Bachelor بكالريوس	Medical background طبية	Arabic عربي, English انجليزي	Chain pharmacy سلسلة صيدليات	Yes	Less than 5 customers اقل من ٥	Purchase Personal care product (cosmetics, vitamins and minerals, contraceptives…)شراء منتجات العناية الشخصية (مستحضرات التجميل، الفيتامينات والمعادن، وسائل منع الحمل…)	I spent some time waiting at the pharmacy.قضيت بعض الوقت في الانتظار في الصيدلية.	Disagree لا اوافق	Crowded and noisy environment at prescription area.بيئة مزدحمة وصاخبة في منطقة الوصفات الطبية., Busy pharmacist who didn’t give enough counselling time for patients صيدلي مشغول ولا يعطي الوقت الكافي لتقديم الاستشارة للمرضى	No	Yes	Yes	Yes	Yes	Yes	Yes	Agree اوافق	Yes	Yes	Yes	didn’t try لم اجرب	No	No	Yes	Neutral محايد	Agree اوافق	Agree اوافق	Sometimes بعض الاحيان	Nearby location منطقة قريبة	Yes, all times نعم، في كل الاوقات	Yes	Enough كافي	10mins ١٠ دقائق	Yes, all times نعم، دائما	No	Monthly شهريا	Yes	No	Visit to pharmacy زيارة الصيدلية	Yes	Physical exercises ممارسة الرياضة, Diabetes السكر	Disagree لا اوافق	Agree اوافق	Neutral محايد	توفير مواد علمية متطورة والزام الصيادلة بدراستها
Female	Married متزوج	Expats arab مغترب عربي	Bachelor بكالريوس	Non-Medical background غير طبية	Arabic عربي, English انجليزي	Chain pharmacy سلسلة صيدليات	No	No one, just me لا احد فقط انا	To collect a prescription medication لجمع وصفة طبية, Purchase Personal care product (cosmetics, vitamins and minerals, contraceptives…)شراء منتجات العناية الشخصية (مستحضرات التجميل، الفيتامينات والمعادن، وسائل منع الحمل…)	I acquired it right away. لقد حصلت عليه على الفور.	Neutral محايد	Lack or no privacy area (counseling area)نقص أو عدم وجود منطقة للخصوصية (منطقة الاستشارة), Comfortable Pharmacy design and decoration تصميم وديكور صيدلية مريح, Comfortable waiting area منطقة انتظار مريحة, The pharmacist and the patient use the same language الصيدلي والمريض يستخدمان نفس اللغة	Yes	Yes	No	Yes	Yes	Yes	Yes	Neutral محايد	Yes	Yes	Yes	Yes	Yes	No	No	Neutral محايد	Agree اوافق	Strongly Disagree لا اوافق بشدة	Never ابدا	Nearby location منطقة قريبة, Personality and knowledge of pharmacist (trust one of the pharmacist in an specific branch) شخصية ومعرفة الصيدلي (ثق بأحد الصيدلي في فرع معين), Easy Waiting Times اوقات انتظار قصيرة, Additional Services (blood pressure, glucose, pulse measures) الخدمات الإضافية (ضغط الدم، الجلوكوز، قياس النبض), Insurance Coverage تغطية التأمين, Pricing and Discounts الاسعار و التخفيضات	Yes, sometimes نعم، احيانا	Yes	Enough كافي	10mins ١٠ دقائق	Yes, sometimes نعم، احيانا	No	When i need something عندما احتاج شيئا	Yes	Yes	No difference ليس هناك فرق	Yes	Healthy eating الطعام الصحي	Disagree لا اوافق	Disagree لا اوافق	Agree اوافق
Female	Married متزوج	Expats arab مغترب عربي	Post graduate (Master / PhD) دراسات عليا	Medical background طبية	Arabic عربي, English انجليزي	Independent Pharmacy صيدلية مستقلة	Yes	Not sure/Don’t know	To collect a prescription medication لجمع وصفة طبية, Purchase over-the-counter (OTC) medicationsشراء الأدوية التي لا تستلزم وصفة طبية .	I acquired it right away. لقد حصلت عليه على الفور.	Agree اوافق	Crowded and noisy environment at prescription area.بيئة مزدحمة وصاخبة في منطقة الوصفات الطبية., Comfortable Pharmacy design and decoration تصميم وديكور صيدلية مريح, Comfortable waiting area منطقة انتظار مريحة	No	Yes	No	Yes	Yes	No	Yes	Neutral محايد	Yes	Yes	Yes	didn’t try لم اجرب	No	No	No	Neutral محايد	Agree اوافق	Disagree لا اوافق	Sometimes بعض الاحيان	Nearby location منطقة قريبة, Personality and knowledge of pharmacist (trust one of the pharmacist in an specific branch) شخصية ومعرفة الصيدلي (ثق بأحد الصيدلي في فرع معين), Easy Waiting Times اوقات انتظار قصيرة	Yes, sometimes نعم، احيانا	Yes	Enough كافي	5 mins ٥دقائق	Yes, all times نعم، دائما	No	Monthly شهريا	Yes	No	No difference ليس هناك فرق	No		Agree اوافق	Agree اوافق	Disagree لا اوافق
Female	Married متزوج	Local مواطن	Post graduate (Master / PhD) دراسات عليا	Non-Medical background غير طبية	Arabic عربي, English انجليزي, Dutch	Independent Pharmacy صيدلية مستقلة	Yes	No one, just me لا احد فقط انا	Purchase over-the-counter (OTC) medicationsشراء الأدوية التي لا تستلزم وصفة طبية ., Seek advice and consultations from pharmacists طلب المشورة من الصيادلة, Purchase Personal care product (cosmetics, vitamins and minerals, contraceptives…)شراء منتجات العناية الشخصية (مستحضرات التجميل، الفيتامينات والمعادن، وسائل منع الحمل…)	I spent some time waiting at the pharmacy.قضيت بعض الوقت في الانتظار في الصيدلية.	Disagree لا اوافق	Height of the prescription counterارتفاع عداد الوصفات الطبية, Crowded and noisy environment at prescription area.بيئة مزدحمة وصاخبة في منطقة الوصفات الطبية.	No	No	Yes	No	No	No	No	Neutral محايد	No	No	Yes	No	No	Yes	No	Strongly agree اوافق بشدة	Strongly agree اوافق بشدة	Disagree لا اوافق	Rarely نادرا	Personality and knowledge of pharmacist (trust one of the pharmacist in an specific branch) شخصية ومعرفة الصيدلي (ثق بأحد الصيدلي في فرع معين), Easy Waiting Times اوقات انتظار قصيرة	Yes, sometimes نعم، احيانا	Yes	Not Enough غير كافي	Less than 5 mins اقل من ٥ دقائق	Yes, sometimes نعم، احيانا	No	Monthly شهريا	Yes	Yes	No difference ليس هناك فرق	No		Disagree لا اوافق	Neutral محايد	Disagree لا اوافق	الخصوصية لاسيما صيدليات المستشفيات ، شرح اكثر عن الدواء واثاره
Female	Married متزوج	Expats arab مغترب عربي	Post graduate (Master / PhD) دراسات عليا	Medical background طبية	Arabic عربي, English انجليزي, French	Independent Pharmacy صيدلية مستقلة	No	Less than 5 customers اقل من ٥	Purchase over-the-counter (OTC) medicationsشراء الأدوية التي لا تستلزم وصفة طبية ., Purchase Personal care product (cosmetics, vitamins and minerals, contraceptives…)شراء منتجات العناية الشخصية (مستحضرات التجميل، الفيتامينات والمعادن، وسائل منع الحمل…)	I arrived later to pick it up.وصلت في وقت لاحق لاستلامه.	Neutral محايد	صيادلة غير مؤهلين وليست لديهم المعلومات المطلوبة	No	Yes	No	Yes	No	No	Yes	Neutral محايد	Yes	No	Yes	didn’t try لم اجرب	No	No	No	Neutral محايد	Strongly Disagree لا اوافق بشدة	Neutral محايد	Rarely نادرا	Nearby location منطقة قريبة	No لا	No	Not Enough غير كافي	Less than 5 mins اقل من ٥ دقائق	No لا	No	Monthly شهريا	No	Yes	Phone الهاتف	No		Strongly Disagree اوافق بشدة	Neutral محايد	Strongly Disagree لا اوافق بشدة	Improve the whole sector quality
Male	Divorced مطلق	Expats arab مغترب عربي	Bachelor بكالريوس	Medical background طبية	Arabic عربي, English انجليزي	Independent Pharmacy صيدلية مستقلة	Yes	5 - 15 customers	Purchase over-the-counter (OTC) medicationsشراء الأدوية التي لا تستلزم وصفة طبية .	I acquired it right away. لقد حصلت عليه على الفور.	Neutral محايد	Lack or no privacy area (counseling area)نقص أو عدم وجود منطقة للخصوصية (منطقة الاستشارة), The pharmacist and the patient use the same language الصيدلي والمريض يستخدمان نفس اللغة	No	Yes	No	Yes	No	No	Yes	Disagree لا اوافق	Yes	No	Yes	No	No	No	No	Agree اوافق	Disagree لا اوافق	Neutral محايد	Sometimes بعض الاحيان	Nearby location منطقة قريبة, Personality and knowledge of pharmacist (trust one of the pharmacist in an specific branch) شخصية ومعرفة الصيدلي (ثق بأحد الصيدلي في فرع معين)	Yes, sometimes نعم، احيانا	Yes	Enough كافي	Less than 5 mins اقل من ٥ دقائق	Yes, sometimes نعم، احيانا	Yes	Every three months كل ٣ اشهر	Yes	No	Visit to pharmacy زيارة الصيدلية	Yes	Smoking cessation التدخين, Hypertension الضغط المرتفع, Diabetes السكر	Neutral محايد	Agree اوافق	Neutral محايد
Female	Married متزوج	Expats arab مغترب عربي	Post graduate (Master / PhD) دراسات عليا	Medical background طبية	Arabic عربي, English انجليزي	Chain pharmacy سلسلة صيدليات	Yes	Not sure/Don’t know	Purchase over-the-counter (OTC) medicationsشراء الأدوية التي لا تستلزم وصفة طبية ., Purchase Personal care product (cosmetics, vitamins and minerals, contraceptives…)شراء منتجات العناية الشخصية (مستحضرات التجميل، الفيتامينات والمعادن، وسائل منع الحمل…), Purchase a medical device (blood pressure monitoring device, blood sugar device, pregnancy kit...)شراء جهاز طبي (جهاز مراقبة ضغط الدم، جهاز السكر…	I acquired it right away. لقد حصلت عليه على الفور.	Neutral محايد	Crowded and noisy environment at prescription area.بيئة مزدحمة وصاخبة في منطقة الوصفات الطبية., Lack or no privacy area (counseling area)نقص أو عدم وجود منطقة للخصوصية (منطقة الاستشارة), Busy pharmacist who didn’t give enough counselling time for patients صيدلي مشغول ولا يعطي الوقت الكافي لتقديم الاستشارة للمرضى, The pharmacist and the patient use the same language الصيدلي والمريض يستخدمان نفس ال…	Yes	Yes	No	Yes	Yes	No	No	Strongly disagree لا اوافق بشدة	Yes	Yes	No	didn’t try لم اجرب	No	No	No	Strongly agree اوافق بشدة	Agree اوافق	Neutral محايد	Sometimes بعض الاحيان	Nearby location منطقة قريبة, Easy Waiting Times اوقات انتظار قصيرة, Pricing and Discounts الاسعار و التخفيضات	Yes, sometimes نعم، احيانا	Yes	Not Enough غير كافي	Less than 5 mins اقل من ٥ دقائق	Yes, sometimes نعم، احيانا	No	Monthly شهريا	Yes	No	Visit to pharmacy زيارة الصيدلية	No		Neutral محايد	Strongly disagree لا اوافق بشدة	Strongly Disagree لا اوافق بشدة
Female	Single اعزب	Expats arab مغترب عربي	High school المدرسة الثانوية	Non-Medical background غير طبية	Arabic عربي, English انجليزي	Chain pharmacy سلسلة صيدليات	Yes	5 - 15 customers	Refill regular medications إعادة ملء الأدوية العادية, To collect a prescription medication لجمع وصفة طبية, Purchase Personal care product (cosmetics, vitamins and minerals, contraceptives…)شراء منتجات العناية الشخصية (مستحضرات التجميل، الفيتامينات والمعادن، وسائل منع الحمل…)	I spent some time waiting at the pharmacy.قضيت بعض الوقت في الانتظار في الصيدلية.	Neutral محايد	Height of the prescription counterارتفاع عداد الوصفات الطبية, Crowded and noisy environment at prescription area.بيئة مزدحمة وصاخبة في منطقة الوصفات الطبية.	No	Yes	No	Yes	Yes	Yes	Yes	Agree اوافق	No	Yes	Yes	didn’t try لم اجرب	No	No	No	Disagree لا اوافق	Agree اوافق	Agree اوافق	Often غالبا	Nearby location منطقة قريبة, Insurance Coverage تغطية التأمين, Pricing and Discounts الاسعار و التخفيضات	Yes, sometimes نعم، احيانا	Yes	Enough كافي	More than 10 mins اكثر من ١٠ دقائق	Yes, sometimes نعم، احيانا	Yes	Monthly شهريا	No	Yes	Visit to pharmacy زيارة الصيدلية	No		Agree اوافق	Neutral محايد	Disagree لا اوافق
Female	Single اعزب	Expats arab مغترب عربي	High school المدرسة الثانوية		Arabic عربي, English انجليزي	Independent Pharmacy صيدلية مستقلة	Yes	Less than 5 customers اقل من ٥	To collect a prescription medication لجمع وصفة طبية, Purchase over-the-counter (OTC) medicationsشراء الأدوية التي لا تستلزم وصفة طبية ., Purchase Personal care product (cosmetics, vitamins and minerals, contraceptives…)شراء منتجات العناية الشخصية (مستحضرات التجميل، الفيتامينات والمعادن، وسائل منع الحمل…)	I spent some time waiting at the pharmacy.قضيت بعض الوقت في الانتظار في الصيدلية.	Neutral محايد	Height of the prescription counterارتفاع عداد الوصفات الطبية, Crowded and noisy environment at prescription area.بيئة مزدحمة وصاخبة في منطقة الوصفات الطبية., Lack or no privacy area (counseling area)نقص أو عدم وجود منطقة للخصوصية (منطقة الاستشارة), Appropriate light, visibility, and visual quality الإضاءة المناسبة والرؤية والجودة البصرية, Comfortable Pharmacy design and decoration تصميم وديكور صي…	No	Yes	No	Yes	Yes	No	Yes	Disagree لا اوافق	Yes	Yes	Yes	Yes	Yes	No	No	Agree اوافق	Neutral محايد	Agree اوافق	Rarely نادرا	Nearby location منطقة قريبة, Personality and knowledge of pharmacist (trust one of the pharmacist in an specific branch) شخصية ومعرفة الصيدلي (ثق بأحد الصيدلي في فرع معين), Easy Waiting Times اوقات انتظار قصيرة, Availability of specific medications توافر أدوية محددة	Yes, sometimes نعم، احيانا	No	Not Enough غير كافي	Less than 5 mins اقل من ٥ دقائق	Yes, sometimes نعم، احيانا	No	When i need something عندما احتاج شيئا	Yes	No	Visit to pharmacy زيارة الصيدلية	Yes	Smoking cessation التدخين, Healthy eating الطعام الصحي, Physical exercises ممارسة الرياضة	Disagree لا اوافق	Agree اوافق	Disagree لا اوافق	Give each patient more time in consultation
Male	Married متزوج	Expats arab مغترب عربي	Post graduate (Master / PhD) دراسات عليا	Non-Medical background غير طبية	Arabic عربي, English انجليزي	Independent Pharmacy صيدلية مستقلة	Yes	5 - 15 customers	To collect a prescription medication لجمع وصفة طبية, Purchase over-the-counter (OTC) medicationsشراء الأدوية التي لا تستلزم وصفة طبية ., Seek advice and consultations from pharmacists طلب المشورة من الصيادلة, Purchase Personal care product (cosmetics, vitamins and minerals, contraceptives…)شراء منتجات العناية الشخصية (مستحضرات التجميل، الفيتامينات والمعادن، وسائل منع الحمل…), Purchase a medical d…	I spent some time waiting at the pharmacy.قضيت بعض الوقت في الانتظار في الصيدلية.	Strongly agree اوافق بشدة	Height of the prescription counterارتفاع عداد الوصفات الطبية, Crowded and noisy environment at prescription area.بيئة مزدحمة وصاخبة في منطقة الوصفات الطبية., Lack or no privacy area (counseling area)نقص أو عدم وجود منطقة للخصوصية (منطقة الاستشارة), Appropriate light, visibility, and visual quality الإضاءة المناسبة والرؤية والجودة البصرية, Comfortable Pharmacy design and decoration تصميم وديكور صي…	Yes	Yes	No	Yes	Yes	Yes	No	Strongly disagree لا اوافق بشدة	Yes	No	Yes	No	Yes	Yes	Yes	Strongly disagree لا اوافق بشدة	Disagree لا اوافق	Neutral محايد	Rarely نادرا	Nearby location منطقة قريبة, Personality and knowledge of pharmacist (trust one of the pharmacist in an specific branch) شخصية ومعرفة الصيدلي (ثق بأحد الصيدلي في فرع معين), Easy Waiting Times اوقات انتظار قصيرة, Additional Services (blood pressure, glucose, pulse measures) الخدمات الإضافية (ضغط الدم، الجلوكوز، قياس النبض)	Yes, all times نعم، في كل الاوقات	Yes	Enough كافي	5 mins ٥دقائق	Yes, sometimes نعم، احيانا	Yes	Every three months كل ٣ اشهر	No	No	No difference ليس هناك فرق	No		Neutral محايد	Neutral محايد	Neutral محايد
Male	Divorced مطلق	Local مواطن	Bachelor بكالريوس	Non-Medical background غير طبية	Arabic عربي	Chain pharmacy سلسلة صيدليات	Yes	More than 25 customers اكثر من ٢٥	To collect a prescription medication لجمع وصفة طبية, Health screenings: such as blood pressure checks, blood glucose monitoring, pulse oximeter الفحوصات الصحية: مثل فحص ضغط الدم، مراقبة نسبة الجلوكوز في الدم، مقياس التأكسج النبضي	I spent some time waiting at the pharmacy.قضيت بعض الوقت في الانتظار في الصيدلية.	Strongly agree اوافق بشدة	Height of the prescription counterارتفاع عداد الوصفات الطبية, Crowded and noisy environment at prescription area.بيئة مزدحمة وصاخبة في منطقة الوصفات الطبية., Lack or no privacy area (counseling area)نقص أو عدم وجود منطقة للخصوصية (منطقة الاستشارة), Appropriate light, visibility, and visual quality الإضاءة المناسبة والرؤية والجودة البصرية, Comfortable Pharmacy design and decoration تصميم وديكور صي…	No	Yes	No	Yes	Yes	Yes	Yes	Neutral محايد	Yes	Yes	Yes	Yes	Yes	Yes	Yes	Neutral محايد	Neutral محايد	Neutral محايد	Rarely نادرا	Nearby location منطقة قريبة, Personality and knowledge of pharmacist (trust one of the pharmacist in an specific branch) شخصية ومعرفة الصيدلي (ثق بأحد الصيدلي في فرع معين)	Yes, sometimes نعم، احيانا	Yes	Not Enough غير كافي	Less than 5 mins اقل من ٥ دقائق	Yes, sometimes نعم، احيانا	Yes	Every three months كل ٣ اشهر	No	Yes	No difference ليس هناك فرق	Yes	Smoking cessation التدخين, Healthy eating الطعام الصحي, Physical exercises ممارسة الرياضة, Hypertension الضغط المرتفع, Diabetes السكر	Agree اوافق	Agree اوافق	Agree اوافق
Female	Widowed ارمل	Expats arab مغترب عربي	High school المدرسة الثانوية	Non-Medical background غير طبية	Arabic عربي	Independent Pharmacy صيدلية مستقلة	No	Less than 5 customers اقل من ٥	Refill regular medications إعادة ملء الأدوية العادية, To collect a prescription medication لجمع وصفة طبية	I acquired it right away. لقد حصلت عليه على الفور.	Neutral محايد	Height of the prescription counterارتفاع عداد الوصفات الطبية, Crowded and noisy environment at prescription area.بيئة مزدحمة وصاخبة في منطقة الوصفات الطبية., Lack or no privacy area (counseling area)نقص أو عدم وجود منطقة للخصوصية (منطقة الاستشارة), Appropriate light, visibility, and visual quality الإضاءة المناسبة والرؤية والجودة البصرية, Comfortable Pharmacy design and decoration تصميم وديكور صي…	No	Yes	Yes	Yes	Yes	Yes	Yes	Agree اوافق	Yes	Yes	Yes	Yes	No	No	Yes	Disagree لا اوافق	Strongly agree اوافق بشدة	Strongly Disagree لا اوافق بشدة	Never ابدا	Nearby location منطقة قريبة	Yes, all times نعم، في كل الاوقات	Yes	Enough كافي	10mins ١٠ دقائق	Yes, all times نعم، دائما	No	Monthly شهريا	Yes	Yes	No difference ليس هناك فرق	Yes	Smoking cessation التدخين, Healthy eating الطعام الصحي, Physical exercises ممارسة الرياضة, Hypertension الضغط المرتفع, Diabetes السكر	Strongly Agree اوافق بشده	Strongly Agree اوافق بشدة	Strongly Agree اوافق بشدة
Female	Single اعزب	Expats arab مغترب عربي	High school المدرسة الثانوية	Medical background طبية	Arabic عربي, English انجليزي, Turkish	Independent Pharmacy صيدلية مستقلة	No	Less than 5 customers اقل من ٥	Purchase over-the-counter (OTC) medicationsشراء الأدوية التي لا تستلزم وصفة طبية .	I acquired it right away. لقد حصلت عليه على الفور.	Agree اوافق	Crowded and noisy environment at prescription area.بيئة مزدحمة وصاخبة في منطقة الوصفات الطبية.	Yes	Yes	Yes	Yes	Yes	Yes	Yes	Neutral محايد	Yes	Yes	Yes	Yes	No	No	Yes	Neutral محايد	Agree اوافق	Strongly Disagree لا اوافق بشدة	Rarely نادرا	Nearby location منطقة قريبة, Personality and knowledge of pharmacist (trust one of the pharmacist in an specific branch) شخصية ومعرفة الصيدلي (ثق بأحد الصيدلي في فرع معين), Easy Waiting Times اوقات انتظار قصيرة, Pricing and Discounts الاسعار و التخفيضات, Availability of specific medications توافر أدوية محددة	No لا	Yes	Enough كافي	10mins ١٠ دقائق	Yes, sometimes نعم، احيانا	No	Monthly شهريا	Yes	No	Visit to pharmacy زيارة الصيدلية	No		Neutral محايد	Strongly Agree اوافق بشدة	Strongly Agree اوافق بشدة	اللغة بتفرق لانوا في مصطلحات طبية صعب تشرحيها للصيدلاني و في بعض الحالات يفضل الصيدلانية تكون بنت هي مابتفرق طبعاً بس في حالات لازم
Female	Single اعزب	Expats arab مغترب عربي	High school المدرسة الثانوية	Non-Medical background غير طبية	Arabic عربي, English انجليزي	Chain pharmacy سلسلة صيدليات	Yes	5 - 15 customers	To collect a prescription medication لجمع وصفة طبية, Purchase over-the-counter (OTC) medicationsشراء الأدوية التي لا تستلزم وصفة طبية ., Seek advice and consultations from pharmacists طلب المشورة من الصيادلة, Purchase Personal care product (cosmetics, vitamins and minerals, contraceptives…)شراء منتجات العناية الشخصية (مستحضرات التجميل، الفيتامينات والمعادن، وسائل منع الحمل…)	I acquired it right away. لقد حصلت عليه على الفور.	Neutral محايد	Crowded and noisy environment at prescription area.بيئة مزدحمة وصاخبة في منطقة الوصفات الطبية., Lack or no privacy area (counseling area)نقص أو عدم وجود منطقة للخصوصية (منطقة الاستشارة), Busy pharmacist who didn’t give enough counselling time for patients صيدلي مشغول ولا يعطي الوقت الكافي لتقديم الاستشارة للمرضى	No	Yes	Yes	Yes	Yes	Yes	Yes	Agree اوافق	Yes	Yes	Yes	didn’t try لم اجرب	No	No	Yes	Disagree لا اوافق	Agree اوافق	Disagree لا اوافق	Sometimes بعض الاحيان	Nearby location منطقة قريبة, Personality and knowledge of pharmacist (trust one of the pharmacist in an specific branch) شخصية ومعرفة الصيدلي (ثق بأحد الصيدلي في فرع معين), Insurance Coverage تغطية التأمين, Pricing and Discounts الاسعار و التخفيضات, Availability of specific medications توافر أدوية محددة	Yes, all times نعم، في كل الاوقات	Yes	Enough كافي	10mins ١٠ دقائق	Yes, sometimes نعم، احيانا	No	When i need something عندما احتاج شيئا	Yes	No	Visit to pharmacy زيارة الصيدلية	No		Agree اوافق	Agree اوافق	Agree اوافق
Male	Married متزوج	Local مواطن	Post graduate (Master / PhD) دراسات عليا	Medical background طبية	Arabic عربي	Chain pharmacy سلسلة صيدليات	Yes	More than 25 customers اكثر من ٢٥	Purchase over-the-counter (OTC) medicationsشراء الأدوية التي لا تستلزم وصفة طبية .	I acquired it right away. لقد حصلت عليه على الفور.	Neutral محايد	The pharmacist and the patient use the same language الصيدلي والمريض يستخدمان نفس اللغة	Yes	Yes	Yes	Yes	Yes	Yes	Yes	Strongly agree اوافق بشدة	Yes	Yes	Yes	Yes	Yes	Yes	Yes	Strongly agree اوافق بشدة	Strongly agree اوافق بشدة	Strongly Agree اوافق بشدة	Never ابدا	Personality and knowledge of pharmacist (trust one of the pharmacist in an specific branch) شخصية ومعرفة الصيدلي (ثق بأحد الصيدلي في فرع معين)	Yes, all times نعم، في كل الاوقات	Yes	Not Enough غير كافي	More than 10 mins اكثر من ١٠ دقائق	Yes, all times نعم، دائما	No	Every six months كل ٦ اشهر	Yes	No	Phone الهاتف	Yes	Smoking cessation التدخين	Strongly Agree اوافق بشده	Strongly Agree اوافق بشدة	Strongly Agree اوافق بشدة
Female	Single اعزب	Expats arab مغترب عربي	High school المدرسة الثانوية		Arabic عربي, English انجليزي	Chain pharmacy سلسلة صيدليات	Yes	Less than 5 customers اقل من ٥	Purchase over-the-counter (OTC) medicationsشراء الأدوية التي لا تستلزم وصفة طبية .		Strongly agree اوافق بشدة	Crowded and noisy environment at prescription area.بيئة مزدحمة وصاخبة في منطقة الوصفات الطبية., Lack or no privacy area (counseling area)نقص أو عدم وجود منطقة للخصوصية (منطقة الاستشارة)	Yes	Yes	Yes	Yes	Yes	Yes	Yes	Strongly agree اوافق بشدة	Yes	No	Yes	Yes	Yes	No	No	Disagree لا اوافق	Agree اوافق	Disagree لا اوافق	Rarely نادرا	Nearby location منطقة قريبة, Easy Waiting Times اوقات انتظار قصيرة, Insurance Coverage تغطية التأمين, Availability of specific medications توافر أدوية محددة	Yes, all times نعم، في كل الاوقات	Yes	Enough كافي	5 mins ٥دقائق	Yes, all times نعم، دائما	Yes	Every three months كل ٣ اشهر	Yes	No	Visit to pharmacy زيارة الصيدلية	No		Disagree لا اوافق	Strongly disagree لا اوافق بشدة	Strongly Disagree لا اوافق بشدة	لا يوجد
Female	Widowed ارمل	Expats arab مغترب عربي	High school المدرسة الثانوية	Non-Medical background غير طبية	Arabic عربي	Independent Pharmacy صيدلية مستقلة	No	No one, just me لا احد فقط انا	To collect a prescription medication لجمع وصفة طبية	I acquired it right away. لقد حصلت عليه على الفور.	Agree اوافق	Height of the prescription counterارتفاع عداد الوصفات الطبية	No	Yes	No	Yes	Yes	Yes	Yes	Disagree لا اوافق	Yes	Yes	Yes	Yes	No	No	Yes	Disagree لا اوافق	Neutral محايد	Neutral محايد	Sometimes بعض الاحيان	Nearby location منطقة قريبة	Yes, sometimes نعم، احيانا	Yes	Enough كافي	5 mins ٥دقائق	Yes, sometimes نعم، احيانا	Yes	Every three months كل ٣ اشهر	No	No	Visit to pharmacy زيارة الصيدلية	No		Disagree لا اوافق	Neutral محايد	Neutral محايد
Male	Divorced مطلق	Local مواطن	Bachelor بكالريوس	Non-Medical background غير طبية	Arabic عربي, English انجليزي	Chain pharmacy سلسلة صيدليات	Yes	5 - 15 customers	Purchase over-the-counter (OTC) medicationsشراء الأدوية التي لا تستلزم وصفة طبية .		Agree اوافق	Height of the prescription counterارتفاع عداد الوصفات الطبية, Crowded and noisy environment at prescription area.بيئة مزدحمة وصاخبة في منطقة الوصفات الطبية., Busy pharmacist who didn’t give enough counselling time for patients صيدلي مشغول ولا يعطي الوقت الكافي لتقديم الاستشارة للمرضى	No	Yes	Yes	Yes	Yes	Yes	No	Strongly disagree لا اوافق بشدة	Yes	No	Yes	didn’t try لم اجرب	Yes	Yes	Yes	Disagree لا اوافق	Neutral محايد	Neutral محايد	Sometimes بعض الاحيان	Nearby location منطقة قريبة, Additional Services (blood pressure, glucose, pulse measures) الخدمات الإضافية (ضغط الدم، الجلوكوز، قياس النبض), Availability of specific medications توافر أدوية محددة	Yes, all times نعم، في كل الاوقات	No	Not Enough غير كافي	Less than 5 mins اقل من ٥ دقائق	Yes, sometimes نعم، احيانا	No	When i need something عندما احتاج شيئا	No	No	Visit to pharmacy زيارة الصيدلية	No		Neutral محايد	Neutral محايد	Neutral محايد
Female	Married متزوج	Expats arab مغترب عربي	Bachelor بكالريوس	Medical background طبية	Arabic عربي, English انجليزي	Chain pharmacy سلسلة صيدليات	No	Less than 5 customers اقل من ٥	Purchase Personal care product (cosmetics, vitamins and minerals, contraceptives…)شراء منتجات العناية الشخصية (مستحضرات التجميل، الفيتامينات والمعادن، وسائل منع الحمل…), Purchase a medical device (blood pressure monitoring device, blood sugar device, pregnancy kit...)شراء جهاز طبي (جهاز مراقبة ضغط الدم، جهاز السكر في الدم، طقم الحمل...)		Neutral محايد	Height of the prescription counterارتفاع عداد الوصفات الطبية, Lack or no privacy area (counseling area)نقص أو عدم وجود منطقة للخصوصية (منطقة الاستشارة), Comfortable Pharmacy design and decoration تصميم وديكور صيدلية مريح, Busy pharmacist who didn’t give enough counselling time for patients صيدلي مشغول ولا يعطي الوقت الكافي لتقديم الاستشارة للمرضى, The pharmacist and the patient use the same langu…	Yes	Yes	No	Yes	Yes	Yes	Yes	Strongly disagree لا اوافق بشدة	Yes	Yes	Yes	Yes	No	No	Yes	Strongly disagree لا اوافق بشدة	Neutral محايد	Neutral محايد	Never ابدا	Personality and knowledge of pharmacist (trust one of the pharmacist in an specific branch) شخصية ومعرفة الصيدلي (ثق بأحد الصيدلي في فرع معين), Easy Waiting Times اوقات انتظار قصيرة, Additional Services (blood pressure, glucose, pulse measures) الخدمات الإضافية (ضغط الدم، الجلوكوز، قياس النبض)	Yes, sometimes نعم، احيانا	Yes	Enough كافي	10mins ١٠ دقائق	Yes, sometimes نعم، احيانا	Yes	When i need something عندما احتاج شيئا	No	Yes	No difference ليس هناك فرق	No		Neutral محايد	Agree اوافق	Agree اوافق
Male	Single اعزب	Local مواطن	High school المدرسة الثانوية	Non-Medical background غير طبية	Arabic عربي, English انجليزي	Independent Pharmacy صيدلية مستقلة	No	Less than 5 customers اقل من ٥	To collect a prescription medication لجمع وصفة طبية	I acquired it right away. لقد حصلت عليه على الفور.	Disagree لا اوافق	Height of the prescription counterارتفاع عداد الوصفات الطبية, Busy pharmacist who didn’t give enough counselling time for patients صيدلي مشغول ولا يعطي الوقت الكافي لتقديم الاستشارة للمرضى	No	No	No	Yes	Yes	Yes	No	Strongly disagree لا اوافق بشدة	No	No	Yes	No	No	No	Yes	Strongly agree اوافق بشدة	Neutral محايد	Neutral محايد	Never ابدا	Nearby location منطقة قريبة, Availability of specific medications توافر أدوية محددة	Yes, sometimes نعم، احيانا	No	Not Enough غير كافي	Less than 5 mins اقل من ٥ دقائق	No لا	No	When i need something عندما احتاج شيئا	No	Yes	No difference ليس هناك فرق	No		Neutral محايد	Neutral محايد	Neutral محايد
Male	Married متزوج	Local مواطن	Post graduate (Master / PhD) دراسات عليا	Medical background طبية	Arabic عربي, English انجليزي	Independent Pharmacy صيدلية مستقلة	Yes	16-25 customers	Refill regular medications إعادة ملء الأدوية العادية, To collect a prescription medication لجمع وصفة طبية	I spent some time waiting at the pharmacy.قضيت بعض الوقت في الانتظار في الصيدلية.	Strongly agree اوافق بشدة	Height of the prescription counterارتفاع عداد الوصفات الطبية, Crowded and noisy environment at prescription area.بيئة مزدحمة وصاخبة في منطقة الوصفات الطبية., Lack or no privacy area (counseling area)نقص أو عدم وجود منطقة للخصوصية (منطقة الاستشارة), Appropriate light, visibility, and visual quality الإضاءة المناسبة والرؤية والجودة البصرية, Comfortable Pharmacy design and decoration تصميم وديكور صي…	No	Yes	No	Yes	Yes	Yes	No	Strongly disagree لا اوافق بشدة	Yes	No	Yes	No	Yes	Yes	Yes	Neutral محايد	Neutral محايد	Neutral محايد	Rarely نادرا	Nearby location منطقة قريبة	Yes, all times نعم، في كل الاوقات	No	Not Enough غير كافي	Less than 5 mins اقل من ٥ دقائق	Yes, sometimes نعم، احيانا	No	When i need something عندما احتاج شيئا	No	Yes	No difference ليس هناك فرق	Yes	Smoking cessation التدخين	Neutral محايد	Neutral محايد	Neutral محايد
Male	Divorced مطلق	Local مواطن	Bachelor بكالريوس	Non-Medical background غير طبية	Arabic عربي, English انجليزي	Independent Pharmacy صيدلية مستقلة	Yes	5 - 15 customers	To collect a prescription medication لجمع وصفة طبية, Purchase over-the-counter (OTC) medicationsشراء الأدوية التي لا تستلزم وصفة طبية .	I spent some time waiting at the pharmacy.قضيت بعض الوقت في الانتظار في الصيدلية.	Neutral محايد	Crowded and noisy environment at prescription area.بيئة مزدحمة وصاخبة في منطقة الوصفات الطبية., Comfortable Pharmacy design and decoration تصميم وديكور صيدلية مريح, Busy pharmacist who didn’t give enough counselling time for patients صيدلي مشغول ولا يعطي الوقت الكافي لتقديم الاستشارة للمرضى, The pharmacist and the patient use the same language الصيدلي والمريض يستخدمان نفس اللغة	Yes	No	No	Yes	No	No	No	Neutral محايد	Yes	Yes	No	No	Yes	Yes	No	Neutral محايد	Disagree لا اوافق	Agree اوافق	Rarely نادرا	Nearby location منطقة قريبة, Personality and knowledge of pharmacist (trust one of the pharmacist in an specific branch) شخصية ومعرفة الصيدلي (ثق بأحد الصيدلي في فرع معين), Easy Waiting Times اوقات انتظار قصيرة	Yes, sometimes نعم، احيانا	No	Enough كافي	Less than 5 mins اقل من ٥ دقائق	Yes, sometimes نعم، احيانا	Yes	Monthly شهريا	No	No	Visit to pharmacy زيارة الصيدلية	Yes	Smoking cessation التدخين, Healthy eating الطعام الصحي, Physical exercises ممارسة الرياضة	Disagree لا اوافق	Neutral محايد	Agree اوافق
Male	Widowed ارمل	Local مواطن	Bachelor بكالريوس	Non-Medical background غير طبية	Arabic عربي	Independent Pharmacy صيدلية مستقلة	No	No one, just me لا احد فقط انا	Refill regular medications إعادة ملء الأدوية العادية, To collect a prescription medication لجمع وصفة طبية	I acquired it right away. لقد حصلت عليه على الفور.	Strongly agree اوافق بشدة	Height of the prescription counterارتفاع عداد الوصفات الطبية, Crowded and noisy environment at prescription area.بيئة مزدحمة وصاخبة في منطقة الوصفات الطبية.	Yes	Yes	Yes	Yes	Yes	Yes	Yes	Strongly disagree لا اوافق بشدة	Yes	Yes	Yes	Yes	Yes	No	Yes	Neutral محايد	Strongly agree اوافق بشدة	Strongly Agree اوافق بشدة	Often غالبا	Nearby location منطقة قريبة, Easy Waiting Times اوقات انتظار قصيرة, Additional Services (blood pressure, glucose, pulse measures) الخدمات الإضافية (ضغط الدم، الجلوكوز، قياس النبض)	Yes, all times نعم، في كل الاوقات	Yes	Enough كافي	5 mins ٥دقائق	Yes, all times نعم، دائما	Yes	Every three months كل ٣ اشهر	Yes	No	Visit to pharmacy زيارة الصيدلية	Yes	Smoking cessation التدخين, Physical exercises ممارسة الرياضة, Hypertension الضغط المرتفع, Diabetes السكر	Strongly Agree اوافق بشده	Strongly Agree اوافق بشدة	Strongly Agree اوافق بشدة
Female	Single اعزب	Expats non-arab مغترب غير عربي	High school المدرسة الثانوية	Non-Medical background غير طبية	Arabic عربي, English انجليزي	Chain pharmacy سلسلة صيدليات	Yes	Less than 5 customers اقل من ٥	To collect a prescription medication لجمع وصفة طبية, Purchase over-the-counter (OTC) medicationsشراء الأدوية التي لا تستلزم وصفة طبية ., Seek advice and consultations from pharmacists طلب المشورة من الصيادلة, Purchase Personal care product (cosmetics, vitamins and minerals, contraceptives…)شراء منتجات العناية الشخصية (مستحضرات التجميل، الفيتامينات والمعادن، وسائل منع الحمل…), Purchase a medical d…	I spent some time waiting at the pharmacy.قضيت بعض الوقت في الانتظار في الصيدلية.	Strongly agree اوافق بشدة	Height of the prescription counterارتفاع عداد الوصفات الطبية, Crowded and noisy environment at prescription area.بيئة مزدحمة وصاخبة في منطقة الوصفات الطبية., Lack or no privacy area (counseling area)نقص أو عدم وجود منطقة للخصوصية (منطقة الاستشارة), Appropriate light, visibility, and visual quality الإضاءة المناسبة والرؤية والجودة البصرية, Comfortable Pharmacy design and decoration تصميم وديكور صي…	No	Yes	No	Yes	No	No	Yes	Agree اوافق	Yes	Yes	Yes	No	Yes	Yes	No	Disagree لا اوافق	Agree اوافق	Strongly Agree اوافق بشدة	Always دائما	Nearby location منطقة قريبة, Personality and knowledge of pharmacist (trust one of the pharmacist in an specific branch) شخصية ومعرفة الصيدلي (ثق بأحد الصيدلي في فرع معين), Easy Waiting Times اوقات انتظار قصيرة, Additional Services (blood pressure, glucose, pulse measures) الخدمات الإضافية (ضغط الدم، الجلوكوز، قياس النبض), Insurance Coverage تغطية التأمين, Pricing and Discounts الاسعار و التخفيضا…	Yes, sometimes نعم، احيانا	Yes	Enough كافي	Less than 5 mins اقل من ٥ دقائق	Yes, all times نعم، دائما	No	Every three months كل ٣ اشهر	Yes	No	Visit to pharmacy زيارة الصيدلية	Yes	Healthy eating الطعام الصحي, Physical exercises ممارسة الرياضة	Agree اوافق	Agree اوافق	Disagree لا اوافق
Male	Single اعزب	Expats non-arab مغترب غير عربي	Bachelor بكالريوس	Non-Medical background غير طبية	English انجليزي	Chain pharmacy سلسلة صيدليات	Yes	More than 25 customers اكثر من ٢٥	Refill regular medications إعادة ملء الأدوية العادية, Purchase over-the-counter (OTC) medicationsشراء الأدوية التي لا تستلزم وصفة طبية .		Strongly agree اوافق بشدة	Height of the prescription counterارتفاع عداد الوصفات الطبية, Busy pharmacist who didn’t give enough counselling time for patients صيدلي مشغول ولا يعطي الوقت الكافي لتقديم الاستشارة للمرضى	No	Yes	No	Yes	Yes	Yes	No	Disagree لا اوافق	Yes	No	Yes	No	No	Yes	Yes	Neutral محايد	Agree اوافق	Neutral محايد	Rarely نادرا	Nearby location منطقة قريبة, Additional Services (blood pressure, glucose, pulse measures) الخدمات الإضافية (ضغط الدم، الجلوكوز، قياس النبض)	Yes, all times نعم، في كل الاوقات	No	Not Enough غير كافي	Less than 5 mins اقل من ٥ دقائق	No لا	No	When i need something عندما احتاج شيئا	No	Yes	No difference ليس هناك فرق	No		Strongly Disagree اوافق بشدة	Neutral محايد	Agree اوافق
Female	Married متزوج	Expats arab مغترب عربي	Bachelor بكالريوس	Non-Medical background غير طبية	Arabic عربي, English انجليزي	Independent Pharmacy صيدلية مستقلة	Yes	Less than 5 customers اقل من ٥	To collect a prescription medication لجمع وصفة طبية, Purchase over-the-counter (OTC) medicationsشراء الأدوية التي لا تستلزم وصفة طبية ., Seek advice and consultations from pharmacists طلب المشورة من الصيادلة	I acquired it right away. لقد حصلت عليه على الفور.	Agree اوافق	Crowded and noisy environment at prescription area.بيئة مزدحمة وصاخبة في منطقة الوصفات الطبية., Lack or no privacy area (counseling area)نقص أو عدم وجود منطقة للخصوصية (منطقة الاستشارة)	Yes	No	Yes	Yes	Yes	Yes	Yes	Disagree لا اوافق	Yes	Yes	Yes	Yes	Yes	No	Yes	Neutral محايد	Agree اوافق	Strongly Agree اوافق بشدة	Always دائما	Nearby location منطقة قريبة, Personality and knowledge of pharmacist (trust one of the pharmacist in an specific branch) شخصية ومعرفة الصيدلي (ثق بأحد الصيدلي في فرع معين), Easy Waiting Times اوقات انتظار قصيرة, Additional Services (blood pressure, glucose, pulse measures) الخدمات الإضافية (ضغط الدم، الجلوكوز، قياس النبض), Insurance Coverage تغطية التأمين, Pricing and Discounts الاسعار و التخفيضا…	Yes, all times نعم، في كل الاوقات	Yes	Enough كافي	5 mins ٥دقائق	Yes, all times نعم، دائما	No	Every six months كل ٦ اشهر	Yes	Yes	Phone الهاتف	Yes	Smoking cessation التدخين, Healthy eating الطعام الصحي, Physical exercises ممارسة الرياضة	Strongly Agree اوافق بشده	Strongly Agree اوافق بشدة	Neutral محايد
Female	Widowed ارمل	Local مواطن	High school المدرسة الثانوية	Non-Medical background غير طبية	Arabic عربي	Chain pharmacy سلسلة صيدليات	Yes	5 - 15 customers	To collect a prescription medication لجمع وصفة طبية, Purchase over-the-counter (OTC) medicationsشراء الأدوية التي لا تستلزم وصفة طبية ., Seek advice and consultations from pharmacists طلب المشورة من الصيادلة	I arrived later to pick it up.وصلت في وقت لاحق لاستلامه.	Neutral محايد	Crowded and noisy environment at prescription area.بيئة مزدحمة وصاخبة في منطقة الوصفات الطبية., Lack or no privacy area (counseling area)نقص أو عدم وجود منطقة للخصوصية (منطقة الاستشارة), Comfortable Pharmacy design and decoration تصميم وديكور صيدلية مريح, Comfortable waiting area منطقة انتظار مريحة	Yes	No	Yes	Yes	No	No	No	Disagree لا اوافق	Yes	No	Yes	didn’t try لم اجرب	Yes	Yes	No	Disagree لا اوافق	Agree اوافق	Disagree لا اوافق	Rarely نادرا	Nearby location منطقة قريبة, Personality and knowledge of pharmacist (trust one of the pharmacist in an specific branch) شخصية ومعرفة الصيدلي (ثق بأحد الصيدلي في فرع معين), Easy Waiting Times اوقات انتظار قصيرة, Insurance Coverage تغطية التأمين, Pricing and Discounts الاسعار و التخفيضات	Yes, sometimes نعم، احيانا	No	Not Enough غير كافي	Less than 5 mins اقل من ٥ دقائق	Yes, sometimes نعم، احيانا	Yes	Weekly اسبوعيا	Yes	Yes	Visit to pharmacy زيارة الصيدلية	No	Healthy eating الطعام الصحي, Physical exercises ممارسة الرياضة, Hypertension الضغط المرتفع, Diabetes السكر	Disagree لا اوافق	Strongly Agree اوافق بشدة	Neutral محايد
Male	Single اعزب	Expats arab مغترب عربي	High school المدرسة الثانوية	Non-Medical background غير طبية	Arabic عربي	Chain pharmacy سلسلة صيدليات	No	No one, just me لا احد فقط انا	To collect a prescription medication لجمع وصفة طبية, Seek advice and consultations from pharmacists طلب المشورة من الصيادلة, Purchase Personal care product (cosmetics, vitamins and minerals, contraceptives…)شراء منتجات العناية الشخصية (مستحضرات التجميل، الفيتامينات والمعادن، وسائل منع الحمل…)	I acquired it right away. لقد حصلت عليه على الفور.	Strongly agree اوافق بشدة	Lack or no privacy area (counseling area)نقص أو عدم وجود منطقة للخصوصية (منطقة الاستشارة), Appropriate light, visibility, and visual quality الإضاءة المناسبة والرؤية والجودة البصرية, Comfortable Pharmacy design and decoration تصميم وديكور صيدلية مريح, Comfortable waiting area منطقة انتظار مريحة, Busy pharmacist who didn’t give enough counselling time for patients صيدلي مشغول ولا يعطي الوقت الكافي…	Yes	No	No	No	No	No	No	Neutral محايد	No	No	No	No	No	Yes	No	Strongly agree اوافق بشدة	Agree اوافق	Agree اوافق	Never ابدا	Personality and knowledge of pharmacist (trust one of the pharmacist in an specific branch) شخصية ومعرفة الصيدلي (ثق بأحد الصيدلي في فرع معين), Additional Services (blood pressure, glucose, pulse measures) الخدمات الإضافية (ضغط الدم، الجلوكوز، قياس النبض), Pricing and Discounts الاسعار و التخفيضات	Yes, sometimes نعم، احيانا	No	Not Enough غير كافي	Less than 5 mins اقل من ٥ دقائق	No لا	No	When i need something عندما احتاج شيئا	No	No	Visit to pharmacy زيارة الصيدلية	No		Neutral محايد	Disagree لا اوافق	Neutral محايد
Male	Married متزوج	Local مواطن	Bachelor بكالريوس	Medical background طبية	Arabic عربي, English انجليزي	Chain pharmacy سلسلة صيدليات	Yes	5 - 15 customers	To collect a prescription medication لجمع وصفة طبية, Purchase over-the-counter (OTC) medicationsشراء الأدوية التي لا تستلزم وصفة طبية ., Seek advice and consultations from pharmacists طلب المشورة من الصيادلة, Purchase Personal care product (cosmetics, vitamins and minerals, contraceptives…)شراء منتجات العناية الشخصية (مستحضرات التجميل، الفيتامينات والمعادن، وسائل منع الحمل…), Purchase a medical d…	I acquired it right away. لقد حصلت عليه على الفور.	Strongly disagree لا اوافق بشدة	Height of the prescription counterارتفاع عداد الوصفات الطبية, Crowded and noisy environment at prescription area.بيئة مزدحمة وصاخبة في منطقة الوصفات الطبية., Lack or no privacy area (counseling area)نقص أو عدم وجود منطقة للخصوصية (منطقة الاستشارة), Appropriate light, visibility, and visual quality الإضاءة المناسبة والرؤية والجودة البصرية, Comfortable Pharmacy design and decoration تصميم وديكور صي…	No	No	Yes	Yes	Yes	Yes	Yes	Strongly disagree لا اوافق بشدة	Yes	Yes	No	Yes	No	No	No	Disagree لا اوافق	Agree اوافق	Strongly Disagree لا اوافق بشدة	Never ابدا	Nearby location منطقة قريبة, Personality and knowledge of pharmacist (trust one of the pharmacist in an specific branch) شخصية ومعرفة الصيدلي (ثق بأحد الصيدلي في فرع معين), Easy Waiting Times اوقات انتظار قصيرة, Additional Services (blood pressure, glucose, pulse measures) الخدمات الإضافية (ضغط الدم، الجلوكوز، قياس النبض), Insurance Coverage تغطية التأمين, Pricing and Discounts الاسعار و التخفيضا…	Yes, sometimes نعم، احيانا	Yes	Enough كافي	5 mins ٥دقائق	Yes, sometimes نعم، احيانا	Yes	Monthly شهريا	No	No	Visit to pharmacy زيارة الصيدلية	Yes	Smoking cessation التدخين, Healthy eating الطعام الصحي, Physical exercises ممارسة الرياضة	Neutral محايد	Agree اوافق	Neutral محايد
Female	Married متزوج	Expats non-arab مغترب غير عربي	Bachelor بكالريوس	Medical background طبية	Arabic عربي, English انجليزي	Independent Pharmacy صيدلية مستقلة	No	Less than 5 customers اقل من ٥	To collect a prescription medication لجمع وصفة طبية, Purchase over-the-counter (OTC) medicationsشراء الأدوية التي لا تستلزم وصفة طبية ., Seek advice and consultations from pharmacists طلب المشورة من الصيادلة, Purchase Personal care product (cosmetics, vitamins and minerals, contraceptives…)شراء منتجات العناية الشخصية (مستحضرات التجميل، الفيتامينات والمعادن، وسائل منع الحمل…), Purchase a medical d…	I arrived later to pick it up.وصلت في وقت لاحق لاستلامه.	Strongly agree اوافق بشدة	Crowded and noisy environment at prescription area.بيئة مزدحمة وصاخبة في منطقة الوصفات الطبية., Lack or no privacy area (counseling area)نقص أو عدم وجود منطقة للخصوصية (منطقة الاستشارة), Appropriate light, visibility, and visual quality الإضاءة المناسبة والرؤية والجودة البصرية, Comfortable Pharmacy design and decoration تصميم وديكور صيدلية مريح, Comfortable waiting area منطقة انتظار مريحة, Busy p…	No	No	No	Yes	Yes	Yes	No	Neutral محايد	Yes			didn’t try لم اجرب	Yes	Yes	No	Neutral محايد	Disagree لا اوافق	Strongly Agree اوافق بشدة	Never ابدا	Nearby location منطقة قريبة, Personality and knowledge of pharmacist (trust one of the pharmacist in an specific branch) شخصية ومعرفة الصيدلي (ثق بأحد الصيدلي في فرع معين), Easy Waiting Times اوقات انتظار قصيرة, Insurance Coverage تغطية التأمين, Pricing and Discounts الاسعار و التخفيضات, Availability of specific medications توافر أدوية محددة	Yes, all times نعم، في كل الاوقات	Yes	Not Enough غير كافي	Less than 5 mins اقل من ٥ دقائق	Yes, sometimes نعم، احيانا	No	Every three months كل ٣ اشهر	Yes	No	Visit to pharmacy زيارة الصيدلية	Yes	Smoking cessation التدخين, Healthy eating الطعام الصحي, Physical exercises ممارسة الرياضة	Disagree لا اوافق	Agree اوافق	Strongly Agree اوافق بشدة
Male	Divorced مطلق	Expats arab مغترب عربي	Post graduate (Master / PhD) دراسات عليا	Medical background طبية	Arabic عربي, English انجليزي	Chain pharmacy سلسلة صيدليات	Yes	More than 25 customers اكثر من ٢٥	To collect a prescription medication لجمع وصفة طبية	I arrived later to pick it up.وصلت في وقت لاحق لاستلامه.	Strongly agree اوافق بشدة	Height of the prescription counterارتفاع عداد الوصفات الطبية, Crowded and noisy environment at prescription area.بيئة مزدحمة وصاخبة في منطقة الوصفات الطبية., Lack or no privacy area (counseling area)نقص أو عدم وجود منطقة للخصوصية (منطقة الاستشارة)	No	Yes	No	Yes	Yes	Yes	No	Agree اوافق	Yes	No	Yes	No	No	Yes	Yes	Strongly agree اوافق بشدة	Agree اوافق	Agree اوافق	Never ابدا	Nearby location منطقة قريبة	Yes, all times نعم، في كل الاوقات	No	Not Enough غير كافي	Less than 5 mins اقل من ٥ دقائق	Yes, sometimes نعم، احيانا	Yes	Every six months كل ٦ اشهر	Yes	No	Visit to pharmacy زيارة الصيدلية	No		Strongly Disagree اوافق بشدة	Strongly Agree اوافق بشدة	Disagree لا اوافق
Female	Married متزوج	Expats arab مغترب عربي	High school المدرسة الثانوية	Non-Medical background غير طبية	Arabic عربي, English انجليزي	Independent Pharmacy صيدلية مستقلة	No	Less than 5 customers اقل من ٥	Purchase Personal care product (cosmetics, vitamins and minerals, contraceptives…)شراء منتجات العناية الشخصية (مستحضرات التجميل، الفيتامينات والمعادن، وسائل منع الحمل…)		Strongly agree اوافق بشدة	Crowded and noisy environment at prescription area.بيئة مزدحمة وصاخبة في منطقة الوصفات الطبية.	No	Yes	No	Yes	Yes	Yes	No	Strongly agree اوافق بشدة	No	No	Yes	Yes	No	No	No	Neutral محايد	Agree اوافق	Strongly Agree اوافق بشدة	Never ابدا	Availability of specific medications توافر أدوية محددة	Yes, sometimes نعم، احيانا	No	Not Enough غير كافي	Less than 5 mins اقل من ٥ دقائق	Yes, sometimes نعم، احيانا	No	When i need something عندما احتاج شيئا	No	No	Visit to pharmacy زيارة الصيدلية	No		Strongly Disagree اوافق بشدة	Strongly Agree اوافق بشدة	Strongly Disagree لا اوافق بشدة
Female	Married متزوج	Expats arab مغترب عربي	Bachelor بكالريوس	Non-Medical background غير طبية	Arabic عربي, English انجليزي	Chain pharmacy سلسلة صيدليات	Yes	Less than 5 customers اقل من ٥	Refill regular medications إعادة ملء الأدوية العادية, To collect a prescription medication لجمع وصفة طبية, Purchase over-the-counter (OTC) medicationsشراء الأدوية التي لا تستلزم وصفة طبية ., Purchase Personal care product (cosmetics, vitamins and minerals, contraceptives…)شراء منتجات العناية الشخصية (مستحضرات التجميل، الفيتامينات والمعادن، وسائل منع الحمل…)	I spent some time waiting at the pharmacy.قضيت بعض الوقت في الانتظار في الصيدلية.	Neutral محايد	Crowded and noisy environment at prescription area.بيئة مزدحمة وصاخبة في منطقة الوصفات الطبية., Busy pharmacist who didn’t give enough counselling time for patients صيدلي مشغول ولا يعطي الوقت الكافي لتقديم الاستشارة للمرضى	No	Yes	No	Yes	Yes	No	Yes	Disagree لا اوافق	Yes	Yes	Yes	didn’t try لم اجرب	No	Yes	No	Neutral محايد	Agree اوافق	Disagree لا اوافق	Sometimes بعض الاحيان	Nearby location منطقة قريبة, Pricing and Discounts الاسعار و التخفيضات, Availability of specific medications توافر أدوية محددة	Yes, sometimes نعم، احيانا	Yes	Enough كافي	5 mins ٥دقائق	Yes, sometimes نعم، احيانا	No	When i need something عندما احتاج شيئا	No	Yes	No difference ليس هناك فرق	Yes	Physical exercises ممارسة الرياضة	Agree اوافق	Agree اوافق	Agree اوافق
Male	Married متزوج	Expats non-arab مغترب غير عربي	Post graduate (Master / PhD) دراسات عليا	Non-Medical background غير طبية	English انجليزي	Independent Pharmacy صيدلية مستقلة	Yes	5 - 15 customers	Refill regular medications إعادة ملء الأدوية العادية, To collect a prescription medication لجمع وصفة طبية, Purchase over-the-counter (OTC) medicationsشراء الأدوية التي لا تستلزم وصفة طبية ., Purchase Personal care product (cosmetics, vitamins and minerals, contraceptives…)شراء منتجات العناية الشخصية (مستحضرات التجميل، الفيتامينات والمعادن، وسائل منع الحمل…), Health screenings: such as blood press…	I spent some time waiting at the pharmacy.قضيت بعض الوقت في الانتظار في الصيدلية.	Agree اوافق	Height of the prescription counterارتفاع عداد الوصفات الطبية, Crowded and noisy environment at prescription area.بيئة مزدحمة وصاخبة في منطقة الوصفات الطبية., Lack or no privacy area (counseling area)نقص أو عدم وجود منطقة للخصوصية (منطقة الاستشارة), Comfortable Pharmacy design and decoration تصميم وديكور صيدلية مريح, Comfortable waiting area منطقة انتظار مريحة, Busy pharmacist who didn’t give enou…	No	No	No	Yes	No	No	Yes	Disagree لا اوافق	Yes	Yes	Yes	No	No	Yes	No	Disagree لا اوافق	Agree اوافق	Disagree لا اوافق	Sometimes بعض الاحيان	Nearby location منطقة قريبة, Easy Waiting Times اوقات انتظار قصيرة, Additional Services (blood pressure, glucose, pulse measures) الخدمات الإضافية (ضغط الدم، الجلوكوز، قياس النبض), Insurance Coverage تغطية التأمين, Pricing and Discounts الاسعار و التخفيضات, Availability of specific medications توافر أدوية محددة	Yes, sometimes نعم، احيانا	Yes	Enough كافي	5 mins ٥دقائق	Yes, sometimes نعم، احيانا	Yes	Every three months كل ٣ اشهر	No	Yes	No difference ليس هناك فرق	Yes	Smoking cessation التدخين, Physical exercises ممارسة الرياضة, Hypertension الضغط المرتفع, Diabetes السكر	Agree اوافق	Agree اوافق	Neutral محايد
Male	Single اعزب	Local مواطن	Bachelor بكالريوس	Medical background طبية	Arabic عربي, English انجليزي	Independent Pharmacy صيدلية مستقلة	Yes	5 - 15 customers	Refill regular medications إعادة ملء الأدوية العادية, To collect a prescription medication لجمع وصفة طبية, Purchase over-the-counter (OTC) medicationsشراء الأدوية التي لا تستلزم وصفة طبية ., Purchase a medical device (blood pressure monitoring device, blood sugar device, pregnancy kit...)شراء جهاز طبي (جهاز مراقبة ضغط الدم، جهاز السكر في الدم، طقم الحمل...)	I arrived later to pick it up.وصلت في وقت لاحق لاستلامه.	Disagree لا اوافق	Crowded and noisy environment at prescription area.بيئة مزدحمة وصاخبة في منطقة الوصفات الطبية., Appropriate light, visibility, and visual quality الإضاءة المناسبة والرؤية والجودة البصرية, Busy pharmacist who didn’t give enough counselling time for patients صيدلي مشغول ولا يعطي الوقت الكافي لتقديم الاستشارة للمرضى	No	Yes	No	Yes	No	No	Yes	Disagree لا اوافق	Yes	Yes	Yes	No	No	Yes	No	Agree اوافق	Neutral محايد	Neutral محايد	Rarely نادرا	Nearby location منطقة قريبة, Easy Waiting Times اوقات انتظار قصيرة	Yes, sometimes نعم، احيانا	Yes	Enough كافي	5 mins ٥دقائق	Yes, sometimes نعم، احيانا	Yes	Every six months كل ٦ اشهر	Yes	No	Visit to pharmacy زيارة الصيدلية	No	Smoking cessation التدخين	Neutral محايد	Agree اوافق	Neutral محايد
Male	Married متزوج	Expats arab مغترب عربي	Bachelor بكالريوس	Non-Medical background غير طبية	Arabic عربي, English انجليزي	Independent Pharmacy صيدلية مستقلة	Yes	5 - 15 customers	Purchase over-the-counter (OTC) medicationsشراء الأدوية التي لا تستلزم وصفة طبية ., Purchase Personal care product (cosmetics, vitamins and minerals, contraceptives…)شراء منتجات العناية الشخصية (مستحضرات التجميل، الفيتامينات والمعادن، وسائل منع الحمل…), Health screenings: such as blood pressure checks, blood glucose monitoring, pulse oximeter الفحوصات الصحية: مثل فحص ضغط الدم، مراقبة نسبة الجلوكو…		Strongly agree اوافق بشدة	Height of the prescription counterارتفاع عداد الوصفات الطبية, Crowded and noisy environment at prescription area.بيئة مزدحمة وصاخبة في منطقة الوصفات الطبية., Appropriate light, visibility, and visual quality الإضاءة المناسبة والرؤية والجودة البصرية	No	Yes	Yes	Yes	Yes	Yes	Yes	Strongly disagree لا اوافق بشدة	Yes	Yes	Yes	Yes	No	Yes	Yes	Disagree لا اوافق	Agree اوافق	Agree اوافق	Never ابدا	Personality and knowledge of pharmacist (trust one of the pharmacist in an specific branch) شخصية ومعرفة الصيدلي (ثق بأحد الصيدلي في فرع معين)	Yes, all times نعم، في كل الاوقات	Yes	Enough كافي	5 mins ٥دقائق	Yes, all times نعم، دائما	No	When i need something عندما احتاج شيئا	No	No	Visit to pharmacy زيارة الصيدلية	Yes	Healthy eating الطعام الصحي, Physical exercises ممارسة الرياضة	Disagree لا اوافق	Strongly Agree اوافق بشدة	Neutral محايد
Female	Married متزوج	Expats arab مغترب عربي	Bachelor بكالريوس	Medical background طبية	Arabic عربي, English انجليزي	Chain pharmacy سلسلة صيدليات	No	No one, just me لا احد فقط انا	To collect a prescription medication لجمع وصفة طبية	I acquired it right away. لقد حصلت عليه على الفور.	Agree اوافق	Height of the prescription counterارتفاع عداد الوصفات الطبية, Comfortable Pharmacy design and decoration تصميم وديكور صيدلية مريح, Busy pharmacist who didn’t give enough counselling time for patients صيدلي مشغول ولا يعطي الوقت الكافي لتقديم الاستشارة للمرضى	No	Yes	Yes	Yes	Yes	Yes	Yes	Strongly disagree لا اوافق بشدة	Yes	Yes	Yes	Yes	No	No	Yes	Strongly disagree لا اوافق بشدة	Strongly agree اوافق بشدة	Strongly Agree اوافق بشدة	Rarely نادرا	Nearby location منطقة قريبة	Yes, all times نعم، في كل الاوقات	Yes	Enough كافي	5 mins ٥دقائق	Yes, all times نعم، دائما	Yes	Every three months كل ٣ اشهر	Yes	Yes	No difference ليس هناك فرق	No		Agree اوافق	Neutral محايد	Neutral محايد
Female	Widowed ارمل	Expats arab مغترب عربي	High school المدرسة الثانوية	Non-Medical background غير طبية	Arabic عربي	Independent Pharmacy صيدلية مستقلة	No	Less than 5 customers اقل من ٥	Purchase over-the-counter (OTC) medicationsشراء الأدوية التي لا تستلزم وصفة طبية ., Purchase Personal care product (cosmetics, vitamins and minerals, contraceptives…)شراء منتجات العناية الشخصية (مستحضرات التجميل، الفيتامينات والمعادن، وسائل منع الحمل…), Purchase a medical device (blood pressure monitoring device, blood sugar device, pregnancy kit...)شراء جهاز طبي (جهاز مراقبة ضغط الدم، جهاز السكر…		Agree اوافق	Crowded and noisy environment at prescription area.بيئة مزدحمة وصاخبة في منطقة الوصفات الطبية., Lack or no privacy area (counseling area)نقص أو عدم وجود منطقة للخصوصية (منطقة الاستشارة), Appropriate light, visibility, and visual quality الإضاءة المناسبة والرؤية والجودة البصرية, Busy pharmacist who didn’t give enough counselling time for patients صيدلي مشغول ولا يعطي الوقت الكافي لتقديم الاستشارة …	Yes	Yes	Yes	Yes	Yes	Yes	Yes	Strongly agree اوافق بشدة	Yes	Yes	Yes	Yes	Yes	No	Yes	Neutral محايد	Neutral محايد	Neutral محايد	Rarely نادرا	Nearby location منطقة قريبة, Personality and knowledge of pharmacist (trust one of the pharmacist in an specific branch) شخصية ومعرفة الصيدلي (ثق بأحد الصيدلي في فرع معين), Insurance Coverage تغطية التأمين	Yes, sometimes نعم، احيانا	Yes	Enough كافي	10mins ١٠ دقائق	Yes, sometimes نعم، احيانا	No	When i need something عندما احتاج شيئا	Yes	Yes	No difference ليس هناك فرق	Yes	Smoking cessation التدخين, Healthy eating الطعام الصحي	Neutral محايد	Agree اوافق	Neutral محايد
Male	Divorced مطلق	Local مواطن	Post graduate (Master / PhD) دراسات عليا	Non-Medical background غير طبية	Arabic عربي, English انجليزي	Chain pharmacy سلسلة صيدليات	Yes	More than 25 customers اكثر من ٢٥	To collect a prescription medication لجمع وصفة طبية	I arrived later to pick it up.وصلت في وقت لاحق لاستلامه.	Neutral محايد	Height of the prescription counterارتفاع عداد الوصفات الطبية, Crowded and noisy environment at prescription area.بيئة مزدحمة وصاخبة في منطقة الوصفات الطبية., Lack or no privacy area (counseling area)نقص أو عدم وجود منطقة للخصوصية (منطقة الاستشارة), Appropriate light, visibility, and visual quality الإضاءة المناسبة والرؤية والجودة البصرية, Comfortable waiting area منطقة انتظار مريحة, Busy pharmaci…	Yes	Yes	No	Yes	Yes	Yes	No	Strongly agree اوافق بشدة	Yes	No	Yes	No	Yes	Yes	Yes	Agree اوافق	Agree اوافق	Agree اوافق	Rarely نادرا	Nearby location منطقة قريبة, Personality and knowledge of pharmacist (trust one of the pharmacist in an specific branch) شخصية ومعرفة الصيدلي (ثق بأحد الصيدلي في فرع معين), Easy Waiting Times اوقات انتظار قصيرة, Additional Services (blood pressure, glucose, pulse measures) الخدمات الإضافية (ضغط الدم، الجلوكوز، قياس النبض), Insurance Coverage تغطية التأمين	Yes, all times نعم، في كل الاوقات	Yes	Not Enough غير كافي	Less than 5 mins اقل من ٥ دقائق	Yes, sometimes نعم، احيانا	No	Every six months كل ٦ اشهر	No	Yes	No difference ليس هناك فرق	Yes	Physical exercises ممارسة الرياضة, Hypertension الضغط المرتفع	Agree اوافق	Agree اوافق	Neutral محايد
Female	Married متزوج	Local مواطن	Bachelor بكالريوس	Non-Medical background غير طبية	Arabic عربي, English انجليزي	Chain pharmacy سلسلة صيدليات	Yes	16-25 customers	To collect a prescription medication لجمع وصفة طبية, Purchase over-the-counter (OTC) medicationsشراء الأدوية التي لا تستلزم وصفة طبية .	I spent some time waiting at the pharmacy.قضيت بعض الوقت في الانتظار في الصيدلية.	Strongly agree اوافق بشدة	Height of the prescription counterارتفاع عداد الوصفات الطبية, Lack or no privacy area (counseling area)نقص أو عدم وجود منطقة للخصوصية (منطقة الاستشارة), Appropriate light, visibility, and visual quality الإضاءة المناسبة والرؤية والجودة البصرية, Comfortable Pharmacy design and decoration تصميم وديكور صيدلية مريح, Comfortable waiting area منطقة انتظار مريحة	No	Yes	Yes	Yes	Yes	Yes	Yes	Neutral محايد	Yes	Yes	Yes	Yes	Yes	Yes	Yes	Strongly agree اوافق بشدة	Strongly agree اوافق بشدة	Agree اوافق	Never ابدا	Nearby location منطقة قريبة, Additional Services (blood pressure, glucose, pulse measures) الخدمات الإضافية (ضغط الدم، الجلوكوز، قياس النبض), Insurance Coverage تغطية التأمين, Pricing and Discounts الاسعار و التخفيضات	Yes, sometimes نعم، احيانا	Yes	Enough كافي	5 mins ٥دقائق	Yes, sometimes نعم، احيانا	No	Every three months كل ٣ اشهر	Yes	No	Visit to pharmacy زيارة الصيدلية	Yes	Physical exercises ممارسة الرياضة, Contraceptives موانع الحمل	Agree اوافق	Neutral محايد	Neutral محايد
Female	Single اعزب	Expats arab مغترب عربي	Bachelor بكالريوس	Non-Medical background غير طبية	Arabic عربي	Chain pharmacy سلسلة صيدليات	Yes	5 - 15 customers	Seek advice and consultations from pharmacists طلب المشورة من الصيادلة	I acquired it right away. لقد حصلت عليه على الفور.	Neutral محايد	Height of the prescription counterارتفاع عداد الوصفات الطبية	No	Yes	Yes	Yes	Yes	Yes	Yes	Strongly agree اوافق بشدة	Yes	Yes	Yes	Yes	No	No	Yes	Neutral محايد	Agree اوافق	Disagree لا اوافق	Never ابدا	Availability of specific medications توافر أدوية محددة	Yes, all times نعم، في كل الاوقات	Yes	Enough كافي	Less than 5 mins اقل من ٥ دقائق	Yes, all times نعم، دائما	Yes	Monthly شهريا	No	Yes	Visit to pharmacy زيارة الصيدلية	No		Disagree لا اوافق	Neutral محايد	Strongly Disagree لا اوافق بشدة	اضافة ورقة مع الدواء وكتابة معلومات تتعلق بالدواء
Male	Married متزوج	Expats arab مغترب عربي	High school المدرسة الثانوية	Non-Medical background غير طبية	Arabic عربي	Independent Pharmacy صيدلية مستقلة	Yes	5 - 15 customers	To collect a prescription medication لجمع وصفة طبية	I spent some time waiting at the pharmacy.قضيت بعض الوقت في الانتظار في الصيدلية.	Agree اوافق	Height of the prescription counterارتفاع عداد الوصفات الطبية, Crowded and noisy environment at prescription area.بيئة مزدحمة وصاخبة في منطقة الوصفات الطبية., Lack or no privacy area (counseling area)نقص أو عدم وجود منطقة للخصوصية (منطقة الاستشارة), Appropriate light, visibility, and visual quality الإضاءة المناسبة والرؤية والجودة البصرية, Comfortable Pharmacy design and decoration تصميم وديكور صي…	No	Yes	Yes	Yes	Yes	Yes	Yes	Strongly agree اوافق بشدة	Yes	Yes	Yes	Yes	Yes	Yes	Yes	Agree اوافق	Agree اوافق	Agree اوافق	Rarely نادرا	Nearby location منطقة قريبة, Easy Waiting Times اوقات انتظار قصيرة, Additional Services (blood pressure, glucose, pulse measures) الخدمات الإضافية (ضغط الدم، الجلوكوز، قياس النبض), Insurance Coverage تغطية التأمين	Yes, sometimes نعم، احيانا	Yes	Enough كافي	10mins ١٠ دقائق	Yes, all times نعم، دائما	Yes	Every three months كل ٣ اشهر	No	No	Visit to pharmacy زيارة الصيدلية	Yes	Physical exercises ممارسة الرياضة, Hypertension الضغط المرتفع, Diabetes السكر	Agree اوافق	Agree اوافق	Agree اوافق
Female	Single اعزب	Expats arab مغترب عربي	High school المدرسة الثانوية	Non-Medical background غير طبية	Arabic عربي	Independent Pharmacy صيدلية مستقلة	No	Less than 5 customers اقل من ٥	Refill regular medications إعادة ملء الأدوية العادية	I acquired it right away. لقد حصلت عليه على الفور.	Neutral محايد	Crowded and noisy environment at prescription area.بيئة مزدحمة وصاخبة في منطقة الوصفات الطبية.	No	Yes	Yes	Yes	Yes	Yes	Yes	Agree اوافق	Yes	Yes	Yes	No	No	No	No	Agree اوافق	Agree اوافق	Disagree لا اوافق	Often غالبا	Nearby location منطقة قريبة		Yes	Enough كافي	5 mins ٥دقائق	Yes, sometimes نعم، احيانا	No	Every six months كل ٦ اشهر	No	Yes	Visit to pharmacy زيارة الصيدلية	No		Disagree لا اوافق	Strongly disagree لا اوافق بشدة	Strongly Disagree لا اوافق بشدة
Female	Divorced مطلق	Local مواطن	Bachelor بكالريوس	Non-Medical background غير طبية	Arabic عربي, English انجليزي	Chain pharmacy سلسلة صيدليات	Yes	Not sure/Don’t know	Purchase Personal care product (cosmetics, vitamins and minerals, contraceptives…)شراء منتجات العناية الشخصية (مستحضرات التجميل، الفيتامينات والمعادن، وسائل منع الحمل…), Purchase a medical device (blood pressure monitoring device, blood sugar device, pregnancy kit...)شراء جهاز طبي (جهاز مراقبة ضغط الدم، جهاز السكر في الدم، طقم الحمل...), Health screenings: such as blood pressure checks, blood glu…		Agree اوافق	Crowded and noisy environment at prescription area.بيئة مزدحمة وصاخبة في منطقة الوصفات الطبية., Appropriate light, visibility, and visual quality الإضاءة المناسبة والرؤية والجودة البصرية, Comfortable Pharmacy design and decoration تصميم وديكور صيدلية مريح, Busy pharmacist who didn’t give enough counselling time for patients صيدلي مشغول ولا يعطي الوقت الكافي لتقديم الاستشارة للمرضى	No	Yes	No	Yes	No	Yes	No	Agree اوافق	No	Yes	Yes	Yes	No	Yes	Yes	Agree اوافق	Neutral محايد	Agree اوافق	Rarely نادرا	Nearby location منطقة قريبة, Additional Services (blood pressure, glucose, pulse measures) الخدمات الإضافية (ضغط الدم، الجلوكوز، قياس النبض), Availability of specific medications توافر أدوية محددة	Yes, all times نعم، في كل الاوقات	Yes	Not Enough غير كافي	Less than 5 mins اقل من ٥ دقائق	Yes, sometimes نعم، احيانا	Yes	Every six months كل ٦ اشهر	No	No	No difference ليس هناك فرق	No		Neutral محايد	Agree اوافق	Neutral محايد
Female	Single اعزب	Expats arab مغترب عربي	Post graduate (Master / PhD) دراسات عليا	Medical background طبية	Arabic عربي	Chain pharmacy سلسلة صيدليات	Yes	More than 25 customers اكثر من ٢٥	To collect a prescription medication لجمع وصفة طبية	I acquired it right away. لقد حصلت عليه على الفور.	Disagree لا اوافق	Crowded and noisy environment at prescription area.بيئة مزدحمة وصاخبة في منطقة الوصفات الطبية.	Yes	Yes	Yes	Yes	Yes	Yes	Yes	Strongly agree اوافق بشدة	Yes	Yes	Yes	Yes	No	Yes	No	Agree اوافق	Strongly agree اوافق بشدة	Disagree لا اوافق	Rarely نادرا	Availability of specific medications توافر أدوية محددة	Yes, sometimes نعم، احيانا	Yes	Enough كافي	5 mins ٥دقائق	Yes, sometimes نعم، احيانا	Yes	Every three months كل ٣ اشهر	No	Yes	Visit to pharmacy زيارة الصيدلية	No		Disagree لا اوافق	Agree اوافق	Strongly Disagree لا اوافق بشدة
Female	Widowed ارمل	Expats arab مغترب عربي	Bachelor بكالريوس	Non-Medical background غير طبية	Arabic عربي, English انجليزي	Independent Pharmacy صيدلية مستقلة	No	5 - 15 customers	Seek advice and consultations from pharmacists طلب المشورة من الصيادلة, Purchase a medical device (blood pressure monitoring device, blood sugar device, pregnancy kit...)شراء جهاز طبي (جهاز مراقبة ضغط الدم، جهاز السكر في الدم، طقم الحمل...)		Disagree لا اوافق	Crowded and noisy environment at prescription area.بيئة مزدحمة وصاخبة في منطقة الوصفات الطبية., Appropriate light, visibility, and visual quality الإضاءة المناسبة والرؤية والجودة البصرية, Comfortable Pharmacy design and decoration تصميم وديكور صيدلية مريح	Yes	No	No	No	Yes	Yes	Yes	Agree اوافق	Yes	Yes	Yes	Yes	Yes	Yes	Yes	Neutral محايد	Agree اوافق	Agree اوافق	Sometimes بعض الاحيان	Nearby location منطقة قريبة, Pricing and Discounts الاسعار و التخفيضات	Yes, sometimes نعم، احيانا	No	Not Enough غير كافي	Less than 5 mins اقل من ٥ دقائق	Yes, sometimes نعم، احيانا	Yes	Every six months كل ٦ اشهر	No	Yes	No difference ليس هناك فرق	No		Neutral محايد	Disagree لا اوافق	Agree اوافق
Female	Single اعزب	Expats arab مغترب عربي	High school المدرسة الثانوية	Medical background طبية	Arabic عربي, English انجليزي, Urdu اوردو	Independent Pharmacy صيدلية مستقلة	No	Less than 5 customers اقل من ٥	To collect a prescription medication لجمع وصفة طبية	I acquired it right away. لقد حصلت عليه على الفور.	Agree اوافق	Crowded and noisy environment at prescription area.بيئة مزدحمة وصاخبة في منطقة الوصفات الطبية., Lack or no privacy area (counseling area)نقص أو عدم وجود منطقة للخصوصية (منطقة الاستشارة), Comfortable Pharmacy design and decoration تصميم وديكور صيدلية مريح, Busy pharmacist who didn’t give enough counselling time for patients صيدلي مشغول ولا يعطي الوقت الكافي لتقديم الاستشارة للمرضى	Yes	Yes	No	Yes	Yes	Yes	Yes	Agree اوافق	No	Yes	Yes	didn’t try لم اجرب	No	No	Yes	Neutral محايد	Neutral محايد	Agree اوافق	Rarely نادرا	Nearby location منطقة قريبة, Additional Services (blood pressure, glucose, pulse measures) الخدمات الإضافية (ضغط الدم، الجلوكوز، قياس النبض), Pricing and Discounts الاسعار و التخفيضات	Yes, all times نعم، في كل الاوقات	Yes	Enough كافي	5 mins ٥دقائق	Yes, all times نعم، دائما	Yes	Every three months كل ٣ اشهر	Yes	Yes	No difference ليس هناك فرق	No		Strongly Disagree اوافق بشدة	Disagree لا اوافق	Agree اوافق
Female	Married متزوج	Expats arab مغترب عربي	Bachelor بكالريوس	Non-Medical background غير طبية	Arabic عربي	Independent Pharmacy صيدلية مستقلة	No	Less than 5 customers اقل من ٥	Refill regular medications إعادة ملء الأدوية العادية	I acquired it right away. لقد حصلت عليه على الفور.	Disagree لا اوافق	Crowded and noisy environment at prescription area.بيئة مزدحمة وصاخبة في منطقة الوصفات الطبية.	No	Yes	Yes	Yes	Yes	Yes	Yes	Strongly agree اوافق بشدة	Yes	Yes	Yes	Yes	Yes	No	Yes	Strongly agree اوافق بشدة	Agree اوافق	Disagree لا اوافق	Never ابدا	Easy Waiting Times اوقات انتظار قصيرة	Yes, all times نعم، في كل الاوقات	Yes		Less than 5 mins اقل من ٥ دقائق	Yes, sometimes نعم، احيانا	Yes	Monthly شهريا	No	No	Visit to pharmacy زيارة الصيدلية	No		Disagree لا اوافق	Agree اوافق	Strongly Disagree لا اوافق بشدة
Male	Single اعزب	Expats arab مغترب عربي	Bachelor بكالريوس	Non-Medical background غير طبية	Arabic عربي, English انجليزي	Independent Pharmacy صيدلية مستقلة	Yes	5 - 15 customers	Refill regular medications إعادة ملء الأدوية العادية, Purchase Personal care product (cosmetics, vitamins and minerals, contraceptives…)شراء منتجات العناية الشخصية (مستحضرات التجميل، الفيتامينات والمعادن، وسائل منع الحمل…)		Neutral محايد	Appropriate light, visibility, and visual quality الإضاءة المناسبة والرؤية والجودة البصرية, Comfortable Pharmacy design and decoration تصميم وديكور صيدلية مريح, Busy pharmacist who didn’t give enough counselling time for patients صيدلي مشغول ولا يعطي الوقت الكافي لتقديم الاستشارة للمرضى	No	No	No	Yes	Yes	Yes	Yes	Agree اوافق	Yes	Yes	Yes	Yes	Yes	Yes	Yes	Agree اوافق	Agree اوافق	Agree اوافق	Never ابدا	Nearby location منطقة قريبة	Yes, all times نعم، في كل الاوقات	Yes	Enough كافي	5 mins ٥دقائق	Yes, sometimes نعم، احيانا	Yes	Every three months كل ٣ اشهر	No	No	Visit to pharmacy زيارة الصيدلية	Yes	Physical exercises ممارسة الرياضة	Neutral محايد	Strongly Agree اوافق بشدة	Disagree لا اوافق
Female	Divorced مطلق	Expats arab مغترب عربي	Bachelor بكالريوس	Non-Medical background غير طبية	Arabic عربي	Chain pharmacy سلسلة صيدليات	Yes	16-25 customers	To collect a prescription medication لجمع وصفة طبية	I spent some time waiting at the pharmacy.قضيت بعض الوقت في الانتظار في الصيدلية.	Neutral محايد	Height of the prescription counterارتفاع عداد الوصفات الطبية	Yes	Yes	Yes	Yes	Yes	Yes	Yes	Agree اوافق	Yes	Yes	Yes	didn’t try لم اجرب	No	No	No	Agree اوافق	Neutral محايد	Neutral محايد	Never ابدا	Availability of specific medications توافر أدوية محددة	Yes, sometimes نعم، احيانا	No	Not Enough غير كافي	Less than 5 mins اقل من ٥ دقائق	No لا	No	Monthly شهريا	No	Yes	Visit to pharmacy زيارة الصيدلية	No		Disagree لا اوافق	Agree اوافق	Strongly Disagree لا اوافق بشدة
Female	Married متزوج	Expats arab مغترب عربي	High school المدرسة الثانوية	Non-Medical background غير طبية	Arabic عربي	Chain pharmacy سلسلة صيدليات	Yes	Not sure/Don’t know	To collect a prescription medication لجمع وصفة طبية	I spent some time waiting at the pharmacy.قضيت بعض الوقت في الانتظار في الصيدلية.	Agree اوافق	Height of the prescription counterارتفاع عداد الوصفات الطبية, Lack or no privacy area (counseling area)نقص أو عدم وجود منطقة للخصوصية (منطقة الاستشارة), Appropriate light, visibility, and visual quality الإضاءة المناسبة والرؤية والجودة البصرية, Comfortable Pharmacy design and decoration تصميم وديكور صيدلية مريح, Busy pharmacist who didn’t give enough counselling time for patients صيدلي مشغول ولا …	Yes	Yes	Yes	Yes	Yes	Yes	Yes	Agree اوافق	Yes	Yes	Yes	Yes	Yes	Yes	Yes	Agree اوافق	Agree اوافق	Strongly Agree اوافق بشدة	Rarely نادرا	Nearby location منطقة قريبة	Yes, sometimes نعم، احيانا	Yes	Enough كافي	5 mins ٥دقائق	Yes, sometimes نعم، احيانا	Yes	Every three months كل ٣ اشهر	Yes	Yes	No difference ليس هناك فرق	No		Strongly Disagree اوافق بشدة	Agree اوافق	Agree اوافق
Male	Divorced مطلق	Expats arab مغترب عربي	Bachelor بكالريوس	Non-Medical background غير طبية	Arabic عربي, English انجليزي	Independent Pharmacy صيدلية مستقلة	No	No one, just me لا احد فقط انا	To collect a prescription medication لجمع وصفة طبية, Seek advice and consultations from pharmacists طلب المشورة من الصيادلة	I acquired it right away. لقد حصلت عليه على الفور.	Strongly agree اوافق بشدة	Height of the prescription counterارتفاع عداد الوصفات الطبية, Crowded and noisy environment at prescription area.بيئة مزدحمة وصاخبة في منطقة الوصفات الطبية., Appropriate light, visibility, and visual quality الإضاءة المناسبة والرؤية والجودة البصرية, Comfortable waiting area منطقة انتظار مريحة	Yes	Yes	Yes	Yes	Yes	Yes	Yes	Agree اوافق	Yes	Yes	Yes	Yes	No	No	Yes	Agree اوافق	Agree اوافق	Agree اوافق	Rarely نادرا	Nearby location منطقة قريبة, Easy Waiting Times اوقات انتظار قصيرة	Yes, all times نعم، في كل الاوقات	Yes	Enough كافي	5 mins ٥دقائق	Yes, all times نعم، دائما	Yes	Monthly شهريا	No	No	Visit to pharmacy زيارة الصيدلية	Yes	Smoking cessation التدخين, Physical exercises ممارسة الرياضة	Strongly Disagree اوافق بشدة	Agree اوافق	Agree اوافق
Male	Married متزوج	Local مواطن	Bachelor بكالريوس	Non-Medical background غير طبية	Arabic عربي, English انجليزي	Independent Pharmacy صيدلية مستقلة	Yes	5 - 15 customers	Seek advice and consultations from pharmacists طلب المشورة من الصيادلة, Purchase a medical device (blood pressure monitoring device, blood sugar device, pregnancy kit...)شراء جهاز طبي (جهاز مراقبة ضغط الدم، جهاز السكر في الدم، طقم الحمل...)	I spent some time waiting at the pharmacy.قضيت بعض الوقت في الانتظار في الصيدلية.	Neutral محايد	Lack or no privacy area (counseling area)نقص أو عدم وجود منطقة للخصوصية (منطقة الاستشارة), Busy pharmacist who didn’t give enough counselling time for patients صيدلي مشغول ولا يعطي الوقت الكافي لتقديم الاستشارة للمرضى	No	No	Yes	Yes	Yes	No	Yes	Agree اوافق	Yes	Yes	No	No	Yes	Yes	No	Disagree لا اوافق	Strongly agree اوافق بشدة	Agree اوافق	Sometimes بعض الاحيان	Easy Waiting Times اوقات انتظار قصيرة, Pricing and Discounts الاسعار و التخفيضات	Yes, all times نعم، في كل الاوقات	Yes	Enough كافي	Less than 5 mins اقل من ٥ دقائق	Yes, all times نعم، دائما	No	Yearly سنويا	Yes	Yes	Phone الهاتف	No		Neutral محايد	Disagree لا اوافق	Neutral محايد
Male	Single اعزب	Expats arab مغترب عربي	High school المدرسة الثانوية	Non-Medical background غير طبية	Arabic عربي, English انجليزي	Chain pharmacy سلسلة صيدليات	No	No one, just me لا احد فقط انا	To collect a prescription medication لجمع وصفة طبية, Purchase over-the-counter (OTC) medicationsشراء الأدوية التي لا تستلزم وصفة طبية .	I acquired it right away. لقد حصلت عليه على الفور.	Strongly agree اوافق بشدة	Height of the prescription counterارتفاع عداد الوصفات الطبية, Comfortable waiting area منطقة انتظار مريحة, Busy pharmacist who didn’t give enough counselling time for patients صيدلي مشغول ولا يعطي الوقت الكافي لتقديم الاستشارة للمرضى	No	Yes	Yes	Yes	Yes	Yes	Yes	Strongly disagree لا اوافق بشدة	Yes	Yes	Yes	Yes	Yes	Yes	No	Agree اوافق	Agree اوافق	Disagree لا اوافق	Often غالبا	Nearby location منطقة قريبة, Additional Services (blood pressure, glucose, pulse measures) الخدمات الإضافية (ضغط الدم، الجلوكوز، قياس النبض)	Yes, sometimes نعم، احيانا	No	Enough كافي	Less than 5 mins اقل من ٥ دقائق	Yes, all times نعم، دائما	No	When i need something عندما احتاج شيئا	Yes	Yes	No difference ليس هناك فرق	No		Neutral محايد	Neutral محايد	Neutral محايد
Male	Divorced مطلق	Expats non-arab مغترب غير عربي	Bachelor بكالريوس	Non-Medical background غير طبية	Arabic عربي, English انجليزي	Independent Pharmacy صيدلية مستقلة	No	Less than 5 customers اقل من ٥	Seek advice and consultations from pharmacists طلب المشورة من الصيادلة, Purchase Personal care product (cosmetics, vitamins and minerals, contraceptives…)شراء منتجات العناية الشخصية (مستحضرات التجميل، الفيتامينات والمعادن، وسائل منع الحمل…), Purchase a medical device (blood pressure monitoring device, blood sugar device, pregnancy kit...)شراء جهاز طبي (جهاز مراقبة ضغط الدم، جهاز السكر في الدم، طق…	I spent some time waiting at the pharmacy.قضيت بعض الوقت في الانتظار في الصيدلية.	Strongly agree اوافق بشدة	Height of the prescription counterارتفاع عداد الوصفات الطبية, Lack or no privacy area (counseling area)نقص أو عدم وجود منطقة للخصوصية (منطقة الاستشارة), Appropriate light, visibility, and visual quality الإضاءة المناسبة والرؤية والجودة البصرية, The pharmacist and the patient use the same language الصيدلي والمريض يستخدمان نفس اللغة	No	No	No	Yes	Yes	Yes	Yes	Neutral محايد	Yes	Yes	Yes	Yes	No	Yes	No	Neutral محايد	Neutral محايد	Agree اوافق	Sometimes بعض الاحيان	Nearby location منطقة قريبة, Easy Waiting Times اوقات انتظار قصيرة, Additional Services (blood pressure, glucose, pulse measures) الخدمات الإضافية (ضغط الدم، الجلوكوز، قياس النبض)	Yes, all times نعم، في كل الاوقات	No	Not Enough غير كافي	Less than 5 mins اقل من ٥ دقائق	Yes, sometimes نعم، احيانا	No	When i need something عندما احتاج شيئا	No	No	Visit to pharmacy زيارة الصيدلية	No		Disagree لا اوافق	Neutral محايد	Agree اوافق
Female	Single اعزب	Expats non-arab مغترب غير عربي	Bachelor بكالريوس	Medical background طبية	Arabic عربي, English انجليزي	Independent Pharmacy صيدلية مستقلة	No	Less than 5 customers اقل من ٥	To collect a prescription medication لجمع وصفة طبية, Purchase over-the-counter (OTC) medicationsشراء الأدوية التي لا تستلزم وصفة طبية ., Purchase Personal care product (cosmetics, vitamins and minerals, contraceptives…)شراء منتجات العناية الشخصية (مستحضرات التجميل، الفيتامينات والمعادن، وسائل منع الحمل…)	I acquired it right away. لقد حصلت عليه على الفور.	Neutral محايد	Height of the prescription counterارتفاع عداد الوصفات الطبية, Crowded and noisy environment at prescription area.بيئة مزدحمة وصاخبة في منطقة الوصفات الطبية., Appropriate light, visibility, and visual quality الإضاءة المناسبة والرؤية والجودة البصرية, Comfortable Pharmacy design and decoration تصميم وديكور صيدلية مريح	No	Yes	Yes	Yes	Yes	Yes	Yes	Strongly agree اوافق بشدة	Yes	Yes	Yes	Yes	No	No	Yes	Neutral محايد	Strongly agree اوافق بشدة	Strongly Agree اوافق بشدة	Never ابدا	Nearby location منطقة قريبة	Yes, all times نعم، في كل الاوقات	Yes	Enough كافي	5 mins ٥دقائق	Yes, all times نعم، دائما	Yes	Every six months كل ٦ اشهر	No	Yes	No difference ليس هناك فرق	No		Strongly Disagree اوافق بشدة	Agree اوافق	Disagree لا اوافق
Female	Single اعزب	Local مواطن	Bachelor بكالريوس	Non-Medical background غير طبية	Arabic عربي, English انجليزي	Independent Pharmacy صيدلية مستقلة	No	5 - 15 customers	Refill regular medications إعادة ملء الأدوية العادية, Seek advice and consultations from pharmacists طلب المشورة من الصيادلة, Purchase Personal care product (cosmetics, vitamins and minerals, contraceptives…)شراء منتجات العناية الشخصية (مستحضرات التجميل، الفيتامينات والمعادن، وسائل منع الحمل…)		Agree اوافق	Height of the prescription counterارتفاع عداد الوصفات الطبية, Crowded and noisy environment at prescription area.بيئة مزدحمة وصاخبة في منطقة الوصفات الطبية., Lack or no privacy area (counseling area)نقص أو عدم وجود منطقة للخصوصية (منطقة الاستشارة), Comfortable Pharmacy design and decoration تصميم وديكور صيدلية مريح, Comfortable waiting area منطقة انتظار مريحة, The pharmacist and the patient use t…	No	Yes	No	Yes	Yes	Yes	Yes	Strongly agree اوافق بشدة	Yes	Yes	Yes	Yes	No	No	Yes	Agree اوافق	Agree اوافق	Agree اوافق	Rarely نادرا	Nearby location منطقة قريبة, Easy Waiting Times اوقات انتظار قصيرة, Additional Services (blood pressure, glucose, pulse measures) الخدمات الإضافية (ضغط الدم، الجلوكوز، قياس النبض)	Yes, all times نعم، في كل الاوقات	Yes	Enough كافي	5 mins ٥دقائق	Yes, all times نعم، دائما	No	When i need something عندما احتاج شيئا	No	Yes	Visit to pharmacy زيارة الصيدلية	Yes	Physical exercises ممارسة الرياضة, Hypertension الضغط المرتفع, Diabetes السكر	Disagree لا اوافق	Agree اوافق	Agree اوافق
Male	Single اعزب	Expats arab مغترب عربي	Bachelor بكالريوس	Non-Medical background غير طبية	Arabic عربي, English انجليزي	Independent Pharmacy صيدلية مستقلة	Yes	5 - 15 customers	Refill regular medications إعادة ملء الأدوية العادية, Purchase over-the-counter (OTC) medicationsشراء الأدوية التي لا تستلزم وصفة طبية ., Purchase a medical device (blood pressure monitoring device, blood sugar device, pregnancy kit...)شراء جهاز طبي (جهاز مراقبة ضغط الدم، جهاز السكر في الدم، طقم الحمل...), Health screenings: such as blood pressure checks, blood glucose monitoring, pulse oximeter …	I spent some time waiting at the pharmacy.قضيت بعض الوقت في الانتظار في الصيدلية.	Neutral محايد	Height of the prescription counterارتفاع عداد الوصفات الطبية, Crowded and noisy environment at prescription area.بيئة مزدحمة وصاخبة في منطقة الوصفات الطبية., Appropriate light, visibility, and visual quality الإضاءة المناسبة والرؤية والجودة البصرية, Comfortable waiting area منطقة انتظار مريحة, Busy pharmacist who didn’t give enough counselling time for patients صيدلي مشغول ولا يعطي الوقت الكافي ل…	No	No	No	Yes	Yes	No	No	Neutral محايد	Yes	Yes	Yes	No	No	Yes	No	Agree اوافق	Agree اوافق	Neutral محايد	Sometimes بعض الاحيان	Easy Waiting Times اوقات انتظار قصيرة, Additional Services (blood pressure, glucose, pulse measures) الخدمات الإضافية (ضغط الدم، الجلوكوز، قياس النبض), Insurance Coverage تغطية التأمين	Yes, sometimes نعم، احيانا	No	Not Enough غير كافي	Less than 5 mins اقل من ٥ دقائق	No لا	No	When i need something عندما احتاج شيئا	No	Yes	No difference ليس هناك فرق	Yes	Hypertension الضغط المرتفع	Neutral محايد	Neutral محايد	Neutral محايد
Male	Married متزوج	Expats arab مغترب عربي	High school المدرسة الثانوية	Non-Medical background غير طبية	Arabic عربي	Chain pharmacy سلسلة صيدليات	Yes	5 - 15 customers	Refill regular medications إعادة ملء الأدوية العادية, Seek advice and consultations from pharmacists طلب المشورة من الصيادلة, Purchase Personal care product (cosmetics, vitamins and minerals, contraceptives…)شراء منتجات العناية الشخصية (مستحضرات التجميل، الفيتامينات والمعادن، وسائل منع الحمل…), Purchase a medical device (blood pressure monitoring device, blood sugar device, pregnancy kit...)شراء …		Strongly agree اوافق بشدة	Height of the prescription counterارتفاع عداد الوصفات الطبية, Crowded and noisy environment at prescription area.بيئة مزدحمة وصاخبة في منطقة الوصفات الطبية., Appropriate light, visibility, and visual quality الإضاءة المناسبة والرؤية والجودة البصرية, Comfortable Pharmacy design and decoration تصميم وديكور صيدلية مريح	Yes	Yes	Yes	Yes	Yes	Yes	Yes	Agree اوافق	Yes	Yes	Yes	didn’t try لم اجرب	Yes	Yes	Yes	Agree اوافق	Strongly agree اوافق بشدة	Agree اوافق	Never ابدا	Additional Services (blood pressure, glucose, pulse measures) الخدمات الإضافية (ضغط الدم، الجلوكوز، قياس النبض), Pricing and Discounts الاسعار و التخفيضات, Availability of specific medications توافر أدوية محددة	Yes, all times نعم، في كل الاوقات	Yes	Enough كافي	5 mins ٥دقائق	Yes, sometimes نعم، احيانا	No	When i need something عندما احتاج شيئا	No	Yes	Phone الهاتف	No		Strongly Disagree اوافق بشدة	Agree اوافق	Agree اوافق
Male	Single اعزب	Expats arab مغترب عربي	Bachelor بكالريوس		Arabic عربي	Independent Pharmacy صيدلية مستقلة	No	Less than 5 customers اقل من ٥	Purchase over-the-counter (OTC) medicationsشراء الأدوية التي لا تستلزم وصفة طبية ., Purchase Personal care product (cosmetics, vitamins and minerals, contraceptives…)شراء منتجات العناية الشخصية (مستحضرات التجميل، الفيتامينات والمعادن، وسائل منع الحمل…), Health screenings: such as blood pressure checks, blood glucose monitoring, pulse oximeter الفحوصات الصحية: مثل فحص ضغط الدم، مراقبة نسبة الجلوكو…	I spent some time waiting at the pharmacy.قضيت بعض الوقت في الانتظار في الصيدلية.	Neutral محايد	Comfortable Pharmacy design and decoration تصميم وديكور صيدلية مريح, Comfortable waiting area منطقة انتظار مريحة, Busy pharmacist who didn’t give enough counselling time for patients صيدلي مشغول ولا يعطي الوقت الكافي لتقديم الاستشارة للمرضى, The pharmacist and the patient use the same language الصيدلي والمريض يستخدمان نفس اللغة	Yes	No	No	Yes	No	No	No	Neutral محايد	Yes	Yes	Yes	No	Yes	Yes	No	Strongly agree اوافق بشدة	Neutral محايد	Neutral محايد	Rarely نادرا	Easy Waiting Times اوقات انتظار قصيرة, Additional Services (blood pressure, glucose, pulse measures) الخدمات الإضافية (ضغط الدم، الجلوكوز، قياس النبض)	Yes, sometimes نعم، احيانا	No	Not Enough غير كافي	Less than 5 mins اقل من ٥ دقائق	Yes, sometimes نعم، احيانا	No	When i need something عندما احتاج شيئا	Yes	No	Visit to pharmacy زيارة الصيدلية	No		Neutral محايد	Neutral محايد	Neutral محايد
Male	Single اعزب	Expats arab مغترب عربي	High school المدرسة الثانوية	Non-Medical background غير طبية	Arabic عربي, English انجليزي	Independent Pharmacy صيدلية مستقلة	Yes	5 - 15 customers	Refill regular medications إعادة ملء الأدوية العادية, Purchase over-the-counter (OTC) medicationsشراء الأدوية التي لا تستلزم وصفة طبية ., Purchase Personal care product (cosmetics, vitamins and minerals, contraceptives…)شراء منتجات العناية الشخصية (مستحضرات التجميل، الفيتامينات والمعادن، وسائل منع الحمل…)	I spent some time waiting at the pharmacy.قضيت بعض الوقت في الانتظار في الصيدلية.	Neutral محايد	Height of the prescription counterارتفاع عداد الوصفات الطبية, Appropriate light, visibility, and visual quality الإضاءة المناسبة والرؤية والجودة البصرية, Comfortable Pharmacy design and decoration تصميم وديكور صيدلية مريح, Busy pharmacist who didn’t give enough counselling time for patients صيدلي مشغول ولا يعطي الوقت الكافي لتقديم الاستشارة للمرضى, The pharmacist and the patient use the same lang…	No	No	Yes	Yes	Yes	No	No	Neutral محايد	No	Yes	No	No	No	Yes	No	Strongly agree اوافق بشدة	Agree اوافق	Neutral محايد	Often غالبا	Nearby location منطقة قريبة, Easy Waiting Times اوقات انتظار قصيرة, Additional Services (blood pressure, glucose, pulse measures) الخدمات الإضافية (ضغط الدم، الجلوكوز، قياس النبض), Insurance Coverage تغطية التأمين	Yes, sometimes نعم، احيانا	No	Not Enough غير كافي	Less than 5 mins اقل من ٥ دقائق	Yes, sometimes نعم، احيانا	No	When i need something عندما احتاج شيئا	Yes	No	No difference ليس هناك فرق	No		Neutral محايد	Neutral محايد	Neutral محايد
Female	Single اعزب	Local مواطن	High school المدرسة الثانوية	Non-Medical background غير طبية	Arabic عربي, English انجليزي	Independent Pharmacy صيدلية مستقلة	No	Less than 5 customers اقل من ٥	Refill regular medications إعادة ملء الأدوية العادية, Seek advice and consultations from pharmacists طلب المشورة من الصيادلة, Purchase a medical device (blood pressure monitoring device, blood sugar device, pregnancy kit...)شراء جهاز طبي (جهاز مراقبة ضغط الدم، جهاز السكر في الدم، طقم الحمل...)		Agree اوافق	Height of the prescription counterارتفاع عداد الوصفات الطبية, Crowded and noisy environment at prescription area.بيئة مزدحمة وصاخبة في منطقة الوصفات الطبية., Lack or no privacy area (counseling area)نقص أو عدم وجود منطقة للخصوصية (منطقة الاستشارة), Appropriate light, visibility, and visual quality الإضاءة المناسبة والرؤية والجودة البصرية, Comfortable Pharmacy design and decoration تصميم وديكور صي…	No	Yes	No	Yes	Yes	Yes	Yes	Strongly agree اوافق بشدة	Yes	Yes	Yes	Yes	No	No	Yes	Strongly agree اوافق بشدة	Strongly agree اوافق بشدة	Strongly Agree اوافق بشدة	Rarely نادرا	Nearby location منطقة قريبة, Easy Waiting Times اوقات انتظار قصيرة, Additional Services (blood pressure, glucose, pulse measures) الخدمات الإضافية (ضغط الدم، الجلوكوز، قياس النبض), Pricing and Discounts الاسعار و التخفيضات	Yes, sometimes نعم، احيانا	Yes	Enough كافي	5 mins ٥دقائق	Yes, all times نعم، دائما	No	When i need something عندما احتاج شيئا	Yes	Yes	No difference ليس هناك فرق	No		Strongly Disagree اوافق بشدة	Strongly Agree اوافق بشدة	Neutral محايد
Male	Married متزوج	Local مواطن	Bachelor بكالريوس	Non-Medical background غير طبية	Arabic عربي	Chain pharmacy سلسلة صيدليات	No	No one, just me لا احد فقط انا	Refill regular medications إعادة ملء الأدوية العادية, To collect a prescription medication لجمع وصفة طبية, Purchase over-the-counter (OTC) medicationsشراء الأدوية التي لا تستلزم وصفة طبية ., Seek advice and consultations from pharmacists طلب المشورة من الصيادلة, Purchase Personal care product (cosmetics, vitamins and minerals, contraceptives…)شراء منتجات العناية الشخصية (مستحضرات التجميل، الفيتام…	I spent some time waiting at the pharmacy.قضيت بعض الوقت في الانتظار في الصيدلية.	Disagree لا اوافق	Height of the prescription counterارتفاع عداد الوصفات الطبية, Lack or no privacy area (counseling area)نقص أو عدم وجود منطقة للخصوصية (منطقة الاستشارة), Appropriate light, visibility, and visual quality الإضاءة المناسبة والرؤية والجودة البصرية, Comfortable Pharmacy design and decoration تصميم وديكور صيدلية مريح, Comfortable waiting area منطقة انتظار مريحة, Busy pharmacist who didn’t give enough c…	No	No	No	Yes	Yes	No	No	Neutral محايد	Yes	Yes	Yes	No	Yes	Yes	No	Neutral محايد	Neutral محايد	Neutral محايد	Sometimes بعض الاحيان	Nearby location منطقة قريبة, Personality and knowledge of pharmacist (trust one of the pharmacist in an specific branch) شخصية ومعرفة الصيدلي (ثق بأحد الصيدلي في فرع معين), Easy Waiting Times اوقات انتظار قصيرة, Additional Services (blood pressure, glucose, pulse measures) الخدمات الإضافية (ضغط الدم، الجلوكوز، قياس النبض), Pricing and Discounts الاسعار و التخفيضات	Yes, sometimes نعم، احيانا	Yes	Not Enough غير كافي	Less than 5 mins اقل من ٥ دقائق	Yes, all times نعم، دائما	No	Every six months كل ٦ اشهر	Yes	No	Visit to pharmacy زيارة الصيدلية	No		Neutral محايد	Neutral محايد	Neutral محايد
Male	Single اعزب	Expats non-arab مغترب غير عربي	Bachelor بكالريوس	Medical background طبية	Arabic عربي, English انجليزي, Urdu اوردو	Chain pharmacy سلسلة صيدليات	No	5 - 15 customers	To collect a prescription medication لجمع وصفة طبية, Purchase over-the-counter (OTC) medicationsشراء الأدوية التي لا تستلزم وصفة طبية ., Seek advice and consultations from pharmacists طلب المشورة من الصيادلة, Purchase Personal care product (cosmetics, vitamins and minerals, contraceptives…)شراء منتجات العناية الشخصية (مستحضرات التجميل، الفيتامينات والمعادن، وسائل منع الحمل…), Purchase a medical d…	I arrived later to pick it up.وصلت في وقت لاحق لاستلامه.	Neutral محايد	Height of the prescription counterارتفاع عداد الوصفات الطبية, Crowded and noisy environment at prescription area.بيئة مزدحمة وصاخبة في منطقة الوصفات الطبية., Lack or no privacy area (counseling area)نقص أو عدم وجود منطقة للخصوصية (منطقة الاستشارة), Appropriate light, visibility, and visual quality الإضاءة المناسبة والرؤية والجودة البصرية, Comfortable waiting area منطقة انتظار مريحة, Busy pharmaci…	No	No	No	No	No	No	No	Neutral محايد	No	Yes	Yes	didn’t try لم اجرب	Yes	Yes	No	Neutral محايد	Agree اوافق	Neutral محايد	Rarely نادرا	Nearby location منطقة قريبة, Personality and knowledge of pharmacist (trust one of the pharmacist in an specific branch) شخصية ومعرفة الصيدلي (ثق بأحد الصيدلي في فرع معين), Easy Waiting Times اوقات انتظار قصيرة, Additional Services (blood pressure, glucose, pulse measures) الخدمات الإضافية (ضغط الدم، الجلوكوز، قياس النبض), Pricing and Discounts الاسعار و التخفيضات	Yes, sometimes نعم، احيانا	No	Enough كافي	Less than 5 mins اقل من ٥ دقائق	Yes, sometimes نعم، احيانا	No	Every six months كل ٦ اشهر	No	Yes	No difference ليس هناك فرق	No		Neutral محايد	Neutral محايد	Neutral محايد
Male	Single اعزب	Expats arab مغترب عربي	Bachelor بكالريوس	Non-Medical background غير طبية	Arabic عربي	Independent Pharmacy صيدلية مستقلة	No	Less than 5 customers اقل من ٥	Refill regular medications إعادة ملء الأدوية العادية, To collect a prescription medication لجمع وصفة طبية, Purchase over-the-counter (OTC) medicationsشراء الأدوية التي لا تستلزم وصفة طبية ., Seek advice and consultations from pharmacists طلب المشورة من الصيادلة, Purchase Personal care product (cosmetics, vitamins and minerals, contraceptives…)شراء منتجات العناية الشخصية (مستحضرات التجميل، الفيتام…	I spent some time waiting at the pharmacy.قضيت بعض الوقت في الانتظار في الصيدلية.	Neutral محايد	Lack or no privacy area (counseling area)نقص أو عدم وجود منطقة للخصوصية (منطقة الاستشارة), Appropriate light, visibility, and visual quality الإضاءة المناسبة والرؤية والجودة البصرية, Comfortable Pharmacy design and decoration تصميم وديكور صيدلية مريح	No	No	No	Yes	Yes	Yes	No	Neutral محايد	No	No	No	No	No	Yes	No	Neutral محايد	Neutral محايد	Neutral محايد	Sometimes بعض الاحيان	Personality and knowledge of pharmacist (trust one of the pharmacist in an specific branch) شخصية ومعرفة الصيدلي (ثق بأحد الصيدلي في فرع معين), Easy Waiting Times اوقات انتظار قصيرة, Additional Services (blood pressure, glucose, pulse measures) الخدمات الإضافية (ضغط الدم، الجلوكوز، قياس النبض), Insurance Coverage تغطية التأمين, Pricing and Discounts الاسعار و التخفيضات	Yes, all times نعم، في كل الاوقات	Yes	Enough كافي	5 mins ٥دقائق	Yes, sometimes نعم، احيانا	Yes	Every three months كل ٣ اشهر	No	No	No difference ليس هناك فرق	No		Neutral محايد	Neutral محايد	Neutral محايد
Female	Single اعزب	Expats non-arab مغترب غير عربي	Bachelor بكالريوس	Medical background طبية	Arabic عربي, English انجليزي, Urdu اوردو	Independent Pharmacy صيدلية مستقلة	No	No one, just me لا احد فقط انا	Refill regular medications إعادة ملء الأدوية العادية, Seek advice and consultations from pharmacists طلب المشورة من الصيادلة		Strongly agree اوافق بشدة	Height of the prescription counterارتفاع عداد الوصفات الطبية, Crowded and noisy environment at prescription area.بيئة مزدحمة وصاخبة في منطقة الوصفات الطبية., Lack or no privacy area (counseling area)نقص أو عدم وجود منطقة للخصوصية (منطقة الاستشارة), Appropriate light, visibility, and visual quality الإضاءة المناسبة والرؤية والجودة البصرية, Comfortable waiting area منطقة انتظار مريحة	Yes	Yes	Yes	Yes	Yes	Yes	Yes	Strongly agree اوافق بشدة	Yes	Yes	Yes	Yes	No	No	Yes	Agree اوافق	Agree اوافق	Agree اوافق	Rarely نادرا	Nearby location منطقة قريبة, Easy Waiting Times اوقات انتظار قصيرة, Additional Services (blood pressure, glucose, pulse measures) الخدمات الإضافية (ضغط الدم، الجلوكوز، قياس النبض), Pricing and Discounts الاسعار و التخفيضات	Yes, all times نعم، في كل الاوقات	Yes	Not Enough غير كافي	Less than 5 mins اقل من ٥ دقائق	Yes, all times نعم، دائما	No	When i need something عندما احتاج شيئا	Yes	Yes	No difference ليس هناك فرق	No		Strongly Disagree اوافق بشدة	Strongly Agree اوافق بشدة	Disagree لا اوافق
Male	Single اعزب	Expats non-arab مغترب غير عربي	Bachelor بكالريوس	Non-Medical background غير طبية	English انجليزي, Urdu اوردو	Chain pharmacy سلسلة صيدليات	No	Less than 5 customers اقل من ٥	Refill regular medications إعادة ملء الأدوية العادية, Purchase over-the-counter (OTC) medicationsشراء الأدوية التي لا تستلزم وصفة طبية ., Seek advice and consultations from pharmacists طلب المشورة من الصيادلة, Purchase Personal care product (cosmetics, vitamins and minerals, contraceptives…)شراء منتجات العناية الشخصية (مستحضرات التجميل، الفيتامينات والمعادن، وسائل منع الحمل…)	I arrived later to pick it up.وصلت في وقت لاحق لاستلامه.	Neutral محايد	Lack or no privacy area (counseling area)نقص أو عدم وجود منطقة للخصوصية (منطقة الاستشارة), Comfortable waiting area منطقة انتظار مريحة, Busy pharmacist who didn’t give enough counselling time for patients صيدلي مشغول ولا يعطي الوقت الكافي لتقديم الاستشارة للمرضى, The pharmacist and the patient use the same language الصيدلي والمريض يستخدمان نفس اللغة	No	Yes	Yes	Yes	Yes	Yes	Yes	Strongly disagree لا اوافق بشدة	Yes	Yes	Yes	Yes	Yes	Yes	No	Neutral محايد	Neutral محايد	Neutral محايد	Sometimes بعض الاحيان	Personality and knowledge of pharmacist (trust one of the pharmacist in an specific branch) شخصية ومعرفة الصيدلي (ثق بأحد الصيدلي في فرع معين), Easy Waiting Times اوقات انتظار قصيرة, Additional Services (blood pressure, glucose, pulse measures) الخدمات الإضافية (ضغط الدم، الجلوكوز، قياس النبض), Insurance Coverage تغطية التأمين, Availability of specific medications توافر أدوية محددة	Yes, sometimes نعم، احيانا	No	Enough كافي	More than 10 mins اكثر من ١٠ دقائق	No لا	Yes	Monthly شهريا	Yes	No	Visit to pharmacy زيارة الصيدلية	No		Neutral محايد	Neutral محايد	Neutral محايد
Male	Single اعزب	Expats arab مغترب عربي	Bachelor بكالريوس	Non-Medical background غير طبية	Arabic عربي, English انجليزي	Independent Pharmacy صيدلية مستقلة	Yes	Less than 5 customers اقل من ٥	Refill regular medications إعادة ملء الأدوية العادية, To collect a prescription medication لجمع وصفة طبية, Purchase over-the-counter (OTC) medicationsشراء الأدوية التي لا تستلزم وصفة طبية ., Purchase Personal care product (cosmetics, vitamins and minerals, contraceptives…)شراء منتجات العناية الشخصية (مستحضرات التجميل، الفيتامينات والمعادن، وسائل منع الحمل…)	I acquired it right away. لقد حصلت عليه على الفور.	Neutral محايد	Crowded and noisy environment at prescription area.بيئة مزدحمة وصاخبة في منطقة الوصفات الطبية., Lack or no privacy area (counseling area)نقص أو عدم وجود منطقة للخصوصية (منطقة الاستشارة), Appropriate light, visibility, and visual quality الإضاءة المناسبة والرؤية والجودة البصرية, Comfortable waiting area منطقة انتظار مريحة, Busy pharmacist who didn’t give enough counselling time for patients صيدلي …	No	No	No	No	No	No	Yes	Neutral محايد	No	Yes	No	Yes	No	Yes	No	Disagree لا اوافق	Neutral محايد	Neutral محايد	Sometimes بعض الاحيان	Nearby location منطقة قريبة, Personality and knowledge of pharmacist (trust one of the pharmacist in an specific branch) شخصية ومعرفة الصيدلي (ثق بأحد الصيدلي في فرع معين), Easy Waiting Times اوقات انتظار قصيرة, Pricing and Discounts الاسعار و التخفيضات	No لا	Yes	Not Enough غير كافي	Less than 5 mins اقل من ٥ دقائق	Yes, sometimes نعم، احيانا	No	When i need something عندما احتاج شيئا	No	No	No difference ليس هناك فرق	No		Neutral محايد	Agree اوافق	Neutral محايد
Male	Single اعزب	Expats non-arab مغترب غير عربي	Bachelor بكالريوس	Non-Medical background غير طبية	Urdu اوردو	Independent Pharmacy صيدلية مستقلة	Yes	Less than 5 customers اقل من ٥	Purchase over-the-counter (OTC) medicationsشراء الأدوية التي لا تستلزم وصفة طبية ., Purchase Personal care product (cosmetics, vitamins and minerals, contraceptives…)شراء منتجات العناية الشخصية (مستحضرات التجميل، الفيتامينات والمعادن، وسائل منع الحمل…), Purchase a medical device (blood pressure monitoring device, blood sugar device, pregnancy kit...)شراء جهاز طبي (جهاز مراقبة ضغط الدم، جهاز السكر…	I arrived later to pick it up.وصلت في وقت لاحق لاستلامه.	Disagree لا اوافق	Crowded and noisy environment at prescription area.بيئة مزدحمة وصاخبة في منطقة الوصفات الطبية., Lack or no privacy area (counseling area)نقص أو عدم وجود منطقة للخصوصية (منطقة الاستشارة), Comfortable Pharmacy design and decoration تصميم وديكور صيدلية مريح, Busy pharmacist who didn’t give enough counselling time for patients صيدلي مشغول ولا يعطي الوقت الكافي لتقديم الاستشارة للمرضى	No	No	No	No	Yes	No	No	Neutral محايد	No	No	No	No	No	No	No	Neutral محايد	Neutral محايد	Neutral محايد	Rarely نادرا	Nearby location منطقة قريبة, Personality and knowledge of pharmacist (trust one of the pharmacist in an specific branch) شخصية ومعرفة الصيدلي (ثق بأحد الصيدلي في فرع معين), Easy Waiting Times اوقات انتظار قصيرة, Additional Services (blood pressure, glucose, pulse measures) الخدمات الإضافية (ضغط الدم، الجلوكوز، قياس النبض), Pricing and Discounts الاسعار و التخفيضات	Yes, sometimes نعم، احيانا	No	Not Enough غير كافي	Less than 5 mins اقل من ٥ دقائق	Yes, sometimes نعم، احيانا	No	Yearly سنويا	No	Yes	Visit to pharmacy زيارة الصيدلية	No		Neutral محايد	Neutral محايد	Neutral محايد
Male	Single اعزب	Expats non-arab مغترب غير عربي	Bachelor بكالريوس	Medical background طبية	Arabic عربي, English انجليزي, Urdu اوردو	Chain pharmacy سلسلة صيدليات	No	Less than 5 customers اقل من ٥	Refill regular medications إعادة ملء الأدوية العادية, Seek advice and consultations from pharmacists طلب المشورة من الصيادلة, Purchase a medical device (blood pressure monitoring device, blood sugar device, pregnancy kit...)شراء جهاز طبي (جهاز مراقبة ضغط الدم، جهاز السكر في الدم، طقم الحمل...), Health screenings: such as blood pressure checks, blood glucose monitoring, pulse oximeter الفحوصات الص…	I arrived later to pick it up.وصلت في وقت لاحق لاستلامه.	Neutral محايد	Crowded and noisy environment at prescription area.بيئة مزدحمة وصاخبة في منطقة الوصفات الطبية., Appropriate light, visibility, and visual quality الإضاءة المناسبة والرؤية والجودة البصرية, Comfortable Pharmacy design and decoration تصميم وديكور صيدلية مريح, The pharmacist and the patient use the same language الصيدلي والمريض يستخدمان نفس اللغة	No	No	No	Yes	Yes	No	No	Neutral محايد	No	Yes	Yes	didn’t try لم اجرب	No	No	No	Neutral محايد	Neutral محايد	Neutral محايد	Sometimes بعض الاحيان	Personality and knowledge of pharmacist (trust one of the pharmacist in an specific branch) شخصية ومعرفة الصيدلي (ثق بأحد الصيدلي في فرع معين), Easy Waiting Times اوقات انتظار قصيرة, Additional Services (blood pressure, glucose, pulse measures) الخدمات الإضافية (ضغط الدم، الجلوكوز، قياس النبض), Availability of specific medications توافر أدوية محددة	Yes, sometimes نعم، احيانا	Yes	Enough كافي	Less than 5 mins اقل من ٥ دقائق	Yes, all times نعم، دائما	No	Every six months كل ٦ اشهر	Yes	No	Visit to pharmacy زيارة الصيدلية	Yes	Smoking cessation التدخين	Neutral محايد	Neutral محايد	Neutral محايد
Male	Single اعزب	Expats arab مغترب عربي	Bachelor بكالريوس	Medical background طبية	Arabic عربي, English انجليزي	Independent Pharmacy صيدلية مستقلة	No	5 - 15 customers	Purchase over-the-counter (OTC) medicationsشراء الأدوية التي لا تستلزم وصفة طبية ., Purchase Personal care product (cosmetics, vitamins and minerals, contraceptives…)شراء منتجات العناية الشخصية (مستحضرات التجميل، الفيتامينات والمعادن، وسائل منع الحمل…), Health screenings: such as blood pressure checks, blood glucose monitoring, pulse oximeter الفحوصات الصحية: مثل فحص ضغط الدم، مراقبة نسبة الجلوكو…	I spent some time waiting at the pharmacy.قضيت بعض الوقت في الانتظار في الصيدلية.	Disagree لا اوافق	Crowded and noisy environment at prescription area.بيئة مزدحمة وصاخبة في منطقة الوصفات الطبية., Lack or no privacy area (counseling area)نقص أو عدم وجود منطقة للخصوصية (منطقة الاستشارة), Comfortable Pharmacy design and decoration تصميم وديكور صيدلية مريح, Comfortable waiting area منطقة انتظار مريحة	No	Yes	No	No	No	Yes	Yes	Neutral محايد	No	Yes	No	Yes	No	No	No	Neutral محايد	Neutral محايد	Neutral محايد	Rarely نادرا	Easy Waiting Times اوقات انتظار قصيرة, Additional Services (blood pressure, glucose, pulse measures) الخدمات الإضافية (ضغط الدم، الجلوكوز، قياس النبض), Insurance Coverage تغطية التأمين	Yes, sometimes نعم، احيانا	No	Not Enough غير كافي	Less than 5 mins اقل من ٥ دقائق	No لا	Yes	Every three months كل ٣ اشهر	Yes	Yes	Visit to pharmacy زيارة الصيدلية	No		Neutral محايد	Neutral محايد	Neutral محايد
Male	Widowed ارمل	Expats arab مغترب عربي	Bachelor بكالريوس	Non-Medical background غير طبية	Arabic عربي, English انجليزي	Independent Pharmacy صيدلية مستقلة	No	16-25 customers	To collect a prescription medication لجمع وصفة طبية, Seek advice and consultations from pharmacists طلب المشورة من الصيادلة, Purchase a medical device (blood pressure monitoring device, blood sugar device, pregnancy kit...)شراء جهاز طبي (جهاز مراقبة ضغط الدم، جهاز السكر في الدم، طقم الحمل...)	I arrived later to pick it up.وصلت في وقت لاحق لاستلامه.	Neutral محايد	Lack or no privacy area (counseling area)نقص أو عدم وجود منطقة للخصوصية (منطقة الاستشارة), Busy pharmacist who didn’t give enough counselling time for patients صيدلي مشغول ولا يعطي الوقت الكافي لتقديم الاستشارة للمرضى	No	No	No	No	Yes	Yes	No	Disagree لا اوافق	No	Yes	Yes	No	No	No	No	Neutral محايد	Neutral محايد	Neutral محايد	Often غالبا	Additional Services (blood pressure, glucose, pulse measures) الخدمات الإضافية (ضغط الدم، الجلوكوز، قياس النبض)	No لا	Yes	Enough كافي	Less than 5 mins اقل من ٥ دقائق	No لا	No	Weekly اسبوعيا	Yes	No	Visit to pharmacy زيارة الصيدلية	No		Neutral محايد	Neutral محايد	Neutral محايد
[truncated: 145 more rows]
